# Supplementary material for: NAC Candidate Gene Marker for bgm-1 and Interaction With QTL for Resistance to Bean Golden Yellow Mosaic Virus in Common Bean
Source: Front Plant Sci. 2021 Mar 25;12:628443. doi: 10.3389/fpls.2021.628443 (PMC8027503; doi:10.3389/fpls.2021.628443)
Supplement: Supplementary file 3 [file Table_1.xlsx]

## Sheet: Table S1-A
Table S1-A. SNP markers by Tm-Shift in the bgm-1 region.
SNP_marker	Alternative name	Chromosme	Position	REF	ALT	Genemodel	Annotation	Variant Type	Sequence Primer Forward A	Sequence primer common Reverse	Sequence Primer Forward B
SNP-01	CB_00420	3	2265754	C	G	Phvul.003G024000	Protein kinase superfamily protein	Missense variant	gcgggcCCCGCCTCCCAATGg	ACTACACCAGCAGTGCCAATTCC	gcgggcagggcggcCCCGCCTCCCAATGc
SNP-02	CB_00421	3	2373911	G	T	Phvul.003G024700	ABC-2 type transporter family protein	Missense variant	gcgggcGTTTTCCGGGAGGTTGGt	CAGCAAGAAAACGCTGTTACACCT	gcgggcagggcggcTTTCCGGGAGGTTGGg
ss715647570	3_2428710	3	2428710	A	G	Phvul.003G025100	inflorescence deficient in abscission (IDA)-like 1	Synonymous variant	gcgggcACCCTATCTCTTGTTCTTCTCTTTGTT	ATGGTTTGGCCTGCTCTTGTT	gcgggcagggcggcACCCTATCTCTTGTTCTTCTCTTTGTC
SNP-03	3_2450722	3	2450722	G	T	Phvul.003G025400	Leucine-rich repeat (LRR) family protein	Missense variant	gcgggcGTCATGGACAAGTAGAACTTGACAA	GGAATAGAGCATCCCTCTCAGC	gcgggcagggcggcGTCATGGACAAGTAGAACTTGACAC
SNP-04	3_2458252	3	2458252	T	G	Phvul.003G025500	little nuclei3	Missense variant	gcgggcGTTCACTTTCTGTAACCCTAGAAGTTT	AGTCATGTTGAGAAAGCTGTTGG	gcgggcagggcggcTTCACTTTCTGTAACCCTAGAAGTTG
SNP-05	CB_00424	3	2465313	G	T	Phvul.003G025500	little nuclei3	Missense variant	gcgggcagggcggcGGAGGCGGTGGACCg	CACCGAGGCGGTGCTG	gcgggcGGAGGCGGTGGACCt
SNP-06	3_2546279	3	2546279	A	G	Phvul.003G026601	RNA-binding CRS1 / YhbY (CRM) domain-containing protein	Missense variant	gcgggcTAGTTTAGTTTATAAAGAGGCTCGGA	TCAAACCACTATGGCTTTTGCT	gcgggcagggcggcTAGTTTAGTTTATAAAGAGGCTCGGG
SNP-07	3_2548988	3	2548988	A	C	Phvul.003G026601	RNA-binding CRS1 / YhbY (CRM) domain-containing protein	Missense variant	gcgggcCCCTCACCAATTTTCACGTTa	ATTGGCATCCCGTGGTTTCT	gcgggcagggcggcCCCTCACCAATTTTCACGTTc
SNP-08	3_2553452	3	2553452	C	T	Phvul.003G026700	Eukaryotic aspartyl protease family protein	Synonymous variant	gcgggcCTCTTACTGTCTACTCGACTACACt	TGATGTAGTAAAACGAGGGAGA	gcgggcagggcggcCTCTTACTGTCTACTCGACTACACc
SNP-09	3_2577912	3	2577912	T	C	Phvul.003G026800	basic helix-loop-helix (bHLH) DNA-binding superfamily protein	Synonymous variant	gcgggcTCATGACCAAGCCTTCATAGTt	TGCTGAAGAAGCTTGAATAGGG	gcgggcagggcggcTCATGACCAAGCCTTCATAGTc
SNP-10	3_2578215	3	2578215	C	T	Phvul.003G026800	basic helix-loop-helix (bHLH) DNA-binding superfamily protein	Synonymous variant	gcgggcagggcggcTCGTAGTTTACTTCCCAACACTACc	TGTGTGAAAGGTCTTAGAAGGTGAA	gcgggcTTCGTAGTTTACTTCCCAACACTACt
SNP-11	CB_00352	3	2643523	T	G	Phvul.003G027500	Di-glucose binding protein with Leucine-rich repeat domain	Intron variant	gcgggcATTGAGAAGTATGATTTTGGTTATTTT	CAAAACCCGATCCCTTCTATCC	gcgggcagggcggcTTGAGAAGTATGATTTTGGTTATTTG
ss715646941	SNP01461	3	2777244	G	A	Phvul.003G028000	myb-like transcription factor family protein	Intron variant	gcgggcGGGTTTTGAATTTGTTTGTTTGTa	TTCCAGACAATTGCTGCCTACAC	gcgggcagggcggcGGTTTTGAATTTGTTTGTTTGTg
SNP-12	CB_00399	3	2906614	C	G	Phvul.003G029000	protein phosphatase 2A subunit A2	Synonymous variant	gcgggcagggcggcTGCAGCACAACCCTCg	GATCAAGACTCTGTTAGATTGTTGGC	gcgggcGTGCAGCACAACCCTCc
BGY4.1 region Tm-shift assay markers in the DX population.
	S04_139109	4	139106	C	A	Phvul.004G002300	HEAT repeat-containing protein	Missense variant	gcgggcTGCAGCATATATGAAGAAAATCAt	GAGCTAACAACCATTTCCCACA	gcgggcagggcggcTGCAGCATATATGAAGAAAATCAg
	S04_152549	4	152546	G	C	Phvul.004G002000	Octicosapeptide/Phox/Bem1p family protein	Missense variant	gcgggcCAGGAACCACAAACCCATc	TGTCAAGTCCATTTCCACTCTCG	gcgggcagggcggcCAGGAACCACAAACCCATg
	S04_276924	4	276924	C	T	Phvul.004G004900	NAC (No Apical Meristem) domain transcriptional regulator superfamily protein	Missense variant	gcgggcACTACACACCTGGATGAATA	GTCCAAGTACCCCAAACC	gcgggcagggcggcCTACACACCTGGATGAATG
	S04_528508	4	528507	C	T	Phvul.004G007300	phosphate transporter 1;1	Missense variant	gcgggcCGGAGCAGGATAAGGTGGt	GAAGAACTCGTTCGACCACAAAG	gcgggcagggcggcGGAGCAGGATAAGGTGGc
	S04_840779	4	840778	C	G	Phvul.004G009041	LRR and NB-ARC domains-containing disease resistance protein	Missense variant	gcgggcagggcggcAGAGATTGGAAGGTTGTAGATTc	ATCCCTGATGATCCAAGGAAAG	gcgggcAGAGATTGGAAGGTTGTAGATTg
	S04_1210283	4	1210283	G	A	Phvul.004G009536	ARM repeat superfamily protein	Missense variant	gcgggcagggcggcGCCACCAAGATGAACAAGAG	CGTATTGAAGGAAGGTGTTTACTTGA	gcgggcGCCACCAAGATGAACAAGAA
	S04_1815875	4	1815875	A	T	Phvul.004G016600	F-box/RNI-like/FBD-like domains-containing protein	Missense variant	gcgggcagggcggcACTGGCTTTTGATCTTCAGAAA	TCCAAGACCCAAAACCAATTC	gcgggcAACTGGCTTTTGATCTTCAGAAT
	S04_1902004	4	1902004	G	T	Phvul.004G011000	cysteine-rich RLK (RECEPTOR-like protein kinase) 42	Splice_region_variant	gcgggcATTGCTGGAACACTGTGAGTA	GATGGACAAATGAAACAAAAGC	gcgggcagggcggcTGCTGGAACACTGTGAGTC
	S04_2279192	4	2279192	C	T	Phvul.004G019400	BAH domain ;TFIIS helical bundle-like domain	Missense variant	gcgggcGGGAATATGCCCAAAGAAAA	CCAATGCACGCAGTAAAGC	gcgggcagggcggcGGGAATATGCCCAAAGAAAG
See Tables S5 & S6	S04_2356774	4	2356775	A	G	Phvul.004G020000	senescence-associated gene 101	Missense variant	gcgggcTGGCAGCAAAGTTGGAAAa	CAATTTCTTGGATGGATCAAATTTCT	gcgggcagggcggcTGGCAGCAAAGTTGGAAAg
	S04_2474353	4	2474353	A	G	Phvul.004G021300	cytochrome P450, family 82, subfamily C, polypeptide 4	Missense variant	gcgggcCTGTGGTCCCTATTGGCa	CGTAGTTGCTTCACTCGCTGA	gcgggcagggcggcTGTGGTCCCTATTGGCg
	S04_2493894	4	2493894	C	T			Intergenic	gcgggcagggcggcCCCTAAGTTAGCAAGCTTATC	CCTTGGATTCTTCATAATAGGTG	gcgggcACCCTAAGTTAGCAAGCTTATT
	S04_2531038	4	2531038	G	A	Phvul.004G022000	cytochrome P450, family 82, subfamily C, polypeptide 4	Missense variant	gcgggcagggcggcCCAAAGGTTTCAGTCATGTC	GGCAGAAGAATGTGTCCAGG	gcgggcTCCAAAGGTTTCAGTCATGTT	*Candidate SNP marker fro BGY4.1
	S04_2801206	4	2801205	C	T	Phvul.004G024600	Pathogenesis-related thaumatin superfamily protein	Synonymous variant	gcgggcTTGGTGATGACAGGTATTGTTGt	TTGAGTACACACTAGGCCTGCACTT	gcgggcagggcggctGGTGATGACAGGTATTGTTGc
BGY7.1 region Tm-shift assay marker in the DS population.
See Tables S5 & S7	S07_2966197	7	2966197	A	G	Phvul.007G036200	transmembrane protein, putative	Missense variant	gcgggcGGGCCTAAAGGTGAGGATGT	CTCGCAGAATGTCAGGCCTATT	gcgggcagggcggcGGCCTAAAGGTGAGGATGC	*Polymorphic in DDP
	S1137_409	Scaffold_1137	407	CCT	---	Phvul.L001619.1	Putative Mediator of RNA polymerase II transcription subunit 18	Inframe deletion	﻿gcgggcagggcggcGCTGGAGTTACTCCCTcct	TAATCCTCCTTAAACGTGATGGT	﻿gcgggcTTGCTGGAGTTACTCCCTAG	*Polymorphic in Mesoamerican
BGY8.1 region Tm-shift assay marker in the DS population.
See Tables S8 & S9	S08_9202267	8	9202267	T	A	Phvul.008G091500	Pentatricopeptide repeat (PPR) superfamily protein	Missense variant	﻿gcgggcagggcggcCAAGCATCAATGAAGCTCa	TCATTGGTCGCTTTAGTTTGAA	﻿gcgggcCAAGCATCAATGAAGCTCt	*Candidate SNP marker for BGY8.1

## Sheet: Table S1-B
Table S1-B. The haplotyping of 14 polymorphic SNPs spanning the bgm-1 region for six RILs in the DOR 476/SEL 1309 (DS)
population. The highlighted CHUP and NAC candidate genes were assayed subsequently. The region of recombination is shaded.
(AA allele is from DOR 476 and BB from SEL 1309).
SNPs and subsequent candidate gene markers	TmS marker/position	Gene Model Pv v2.1	RIL	DS11	DS14	DS42	DS96	DS37	DS51
			BGYMV score (1-9)	2	2.3	4	8	7.7	8.3
			Variant Type
SNP-01	Pv03: 2,265,754	Phvul.003G024000	Missense	AA	AA	BB	AA	AA	BB
SNP-02	Pv03: 2,373,911	Phvul.003G024700	Missense	AA	AA	BB	AA	AA	BB
ss715647570	Pv03: 2,428,710	Phvul.003G025100	Synonymous	AA	AA	BB	AA	BB	BB
SNP-03	Pv03: 2,450,722	Phvul.003G025400	Missense	AA	AA	BB	AA	BB	BB
SNP-04	Pv03: 2,458,252	Phvul.003G025500	Missense	AA	AA	BB	AA	BB	BB
SNP-05	Pv03: 2,465,313	Phvul.003G02550	Missense	AA	AA	BB	AA	BB	BB
CHUP1-candidate	Pv03: 2,524,224	Phvul.003G026100	Splice region	AA	AA	BB	BB	BB	BB
SNP-06	Pv03: 2,546,279	Phvul.003G026601	Missense	AA	AA	BB	BB	BB	BB
SNP-07	Pv03: 2,548,988	Phvul.003G026601	Missense	AA	AA	BB	BB	BB	BB
SNP-08	Pv03: 2,553,452	Phvul.003G026700	Synonymous	AA	AA	BB	BB	BB	BB
SNP-09	Pv03: 2,577,912	Phvul.003G026800	Synonymous	AA	AA	BB	BB	BB	BB
SNP-10	Pv03: 2,578,215	Phvul.003G026800	Synonymous	AA	AA	BB	BB	BB	BB
NAC-candidate	Pv03: 2,601,582	Phvul.003G027100	Frameshift Indel	AA	AA	AA	BB	BB	BB
SNP-11	Pv03: 2,643,523	Phvul.003G027500	Intron	AA	AA	AA	BB	BB	BB
ss715646941	Pv03: 2,777,244	Phvul.003G028000	Intron	AA	BB	AA	BB	BB	BB
SNP-12	Pv03: 2,906,614	Phvul.003G029000	Synonymous	AA	BB	AA	BB	BB	BB

## Sheet: Table S2
Table S2. Four priner pairs for amplfying the six Phvul.003G027100 NAC gene exons.
Primer ID	Chromosome	Position Start	Position end	Sequence
03G027100-1_F	Pv03	2600496	2600515	ACGCCAATCATATTCAAAAC
03G027100-1_R	Pv03	2601392	2601372	TCTTTATTCCAACTTGGTGAA
03G027100-2_F	Pv03	2601215	2601234	TTGGTTGATTTTCAGTGTTG
03G027100-2_R	Pv03	2602022	2602003	AACATGGAACAAAAGTTGCT
03G027100-3_F	Pv03	2602651	2602670	CATAACAAGGTTCGTCCATT
03G027100-3_R	Pv03	2603498	2603479	GGTTGAAGGTTTTACCTGTG
03G027100-4_F	Pv03	2604186	2604205	GTTCATTCCAAAGCTGTCTC
03G027100-4_R	Pv03	2605028	2605009	TAGGATGCAACACTCAAATG

## Sheet: Table S3 (a-e)
Table S3-a) CIAT 412 breeding lines (15CF6 and SEF) GWAS results for top 1000 SNPs									b) CIAT 412 breeding lines (15CF6 and SEF), NAC marker added, GWAS results for top 1000 SNPs									c) BASE_120, no tepary and no Andean, Rep with highest score, and GWAS results for top 1000 SNPs									d) BASE_MESO, NAC gene marker added, GWAS results for top 1000 SNPs									e) CIAT lines (15CF6), lines scored from 1-6, NAC marker added and GWAS results for top 1000 hits
Chromosome	Position	P.value	SNP	maf	cutoff	p value	-log10 p(value)		Chromosome	Position	P.value	SNP	maf	cutoff	p value	-log10 p(value)		Chromosome	Position	P.value	SNP	maf	cutoff	p value	-log10 p(value)		Chromosome	Position	P.value	SNP	maf	cutoff	p value	-log10 p(value)		Chromosome	Position	P.value	SNP	maf	cutoff	p value	-log10 p(value)
3	2524209	5.8518e-36	S03_2524209	0.429612	P0.01	5.85e-36	35.2327		3	2524209	5.8518e-36	S03_2524209	0.429612	P0.01	6.529e-31	30.1852		3	3065589	1.16e-08	S03_3065589	0.669	P0.01	1.83e-07	6.73755		3	2438249	2.34e-07	S03_2438249	0.455882	P0.01	3.37e-06	5.47237		8	9054260	3.56e-08	S08_9054260	0.32	P0.01	9.43e-08	7.02549
CHUP1 3	2524224	5.8518e-36	S03_2524224	0.429612	P0.1	7.23686e-13	12.1404		CHUP1 3	2524224	5.8518e-36	S03_2524224	0.429612	P0.1	6.94249e-13	12.1585		3	2911214	3.99e-08	S03_2911214	0.68	P0.1	2.53e-05	4.59688		3	2443334	9.55e-07	S03_2443334	0.27451	P0.1	0.000342	3.46579		8	9202371	7.83e-08	S08_9202371	0.359	P0.1	2.56e-06	5.59176
3	2524199	1.15298e-34	S03_2524199	0.432039					PvNAC1 3	2601582	2.31521e-35	S03_2601581	0.438107					3	2911264	3.99e-08	S03_2911264	0.68					3	2472447	1.24e-06	S03_2472447	0.495098					8	9202442	7.83e-08	S08_9202442	0.359
3	2635233	3.00553e-32	S03_2635233	0.417476					3	2524199	1.15298e-34	S03_2524199	0.432039					3	2911323	3.99e-08	S03_2911323	0.68					3	2472364	1.6e-06	S03_2472364	0.490196					8	9202443	7.83e-08	S08_9202443	0.359
3	2635234	3.00553e-32	S03_2635234	0.417476					3	2635233	3.00553e-32	S03_2635233	0.417476					3	2911329	3.99e-08	S03_2911329	0.68					3	2472403	1.68e-06	S03_2472403	0.485294					8	9202444	7.83e-08	S08_9202444	0.359
3	2635286	3.00553e-32	S03_2635286	0.417476					3	2635234	3.00553e-32	S03_2635234	0.417476					3	2911336	3.99e-08	S03_2911336	0.68					3	2472445	1.68e-06	S03_2472445	0.485294					8	8687538	9.43e-08	S08_8687538	0.305
3	2587143	6.18893e-32	S03_2587143	0.417476					3	2635286	3.00553e-32	S03_2635286	0.417476					4	2508391	5.87e-08	S04_2508391	0.247					3	2601582	1.91e-06	S03_2601581	0.460784	PvNAC1				8	8687565	9.43e-08	S08_8687565	0.305
3	2587130	6.18893e-32	S03_2587130	0.417476					3	2587143	6.18893e-32	S03_2587143	0.417476					3	2962279	7.86e-08	S03_2962279	0.691					3	2458252	2.17e-06	S03_2458252	0.480392					8	8687566	9.43e-08	S08_8687566	0.305
3	2587151	6.18893e-32	S03_2587151	0.417476					3	2587130	6.18893e-32	S03_2587130	0.417476					3	2523551	1.49e-07	S03_2523551	0.331	CHUP1 SNP				3	2523551	2.39e-06	S03_2523551	0.480392	CHUP1 SNP				8	8687568	9.43e-08	S08_8687568	0.305
3	2589938	2.12376e-31	S03_2589938	0.429612					3	2587151	6.18893e-32	S03_2587151	0.417476					3	2458252	1.8e-07	S03_2458252	0.348					3	2458578	3.37e-06	S03_2458578	0.465686					8	8687569	9.43e-08	S08_8687569	0.305
3	2611307	6.529e-31	S03_2611307	0.424757					3	2589938	2.12376e-31	S03_2589938	0.429612					3	2472364	1.83e-07	S03_2472364	0.68					3	2458659	3.37e-06	S03_2458659	0.465686					8	8687571	9.43e-08	S08_8687571	0.305
3	2611310	6.529e-31	S03_2611310	0.424757					3	2611307	6.529e-31	S03_2611307	0.424757					3	2472403	1.83e-07	S03_2472403	0.68					3	2449865	3.64e-06	S03_2449865	0.485294					8	8718853	1.53e-07	S08_8718853	0.32
3	2611372	6.529e-31	S03_2611372	0.424757					3	2611310	6.529e-31	S03_2611310	0.424757					3	2472445	1.83e-07	S03_2472445	0.68					3	2449864	5e-06	S03_2449864	0.480392					8	8718856	1.53e-07	S08_8718856	0.32
3	2611376	6.529e-31	S03_2611376	0.424757					3	2611372	6.529e-31	S03_2611372	0.424757					3	2472447	1.83e-07	S03_2472447	0.68					3	2493168	5.8e-06	S03_2493168	0.480392					8	8579340	2.97e-07	S08_8579340	0.328
3	2611330	6.529e-31	S03_2611330	0.424757					3	2611376	6.529e-31	S03_2611376	0.424757					3	2939604	2.2e-07	S03_2939604	0.657					3	2508070	6.55e-06	S03_2508070	0.436275					8	8979419	3.92e-07	S08_8979419	0.328
3	2611374	6.529e-31	S03_2611374	0.424757					3	2611330	6.529e-31	S03_2611330	0.424757					3	2875438	2.33e-07	S03_2875438	0.669					3	2508094	6.55e-06	S03_2508094	0.436275					8	9372297	4.4e-07	S08_9372297	0.352
3	2611379	6.529e-31	S03_2611379	0.424757					3	2611374	6.529e-31	S03_2611374	0.424757					3	2908661	2.88e-07	S03_2908661	0.669					3	2919423	9.6e-06	S03_2919423	0.490196					8	9365703	4.47e-07	S08_9365703	0.352
3	2508070	3.41477e-30	S03_2508070	0.424757					3	2611379	6.529e-31	S03_2611379	0.424757					3	2908720	2.88e-07	S03_2908720	0.669					3	2919415	1.22e-05	S03_2919415	0.47549					8	9366809	4.53e-07	S08_9366809	0.359
3	2458252	4.30002e-30	S03_2458252	0.438107					3	2508070	3.41477e-30	S03_2508070	0.424757					3	2458578	3.1e-07	S03_2458578	0.657					3	2919466	1.22e-05	S03_2919466	0.47549					8	9364926	4.74e-07	S08_9364926	0.359
3	2505604	4.34888e-30	S03_2505604	0.432039					3	2458252	4.30002e-30	S03_2458252	0.438107					3	3088278	3.13e-07	S03_3088278	0.331					3	2919503	1.22e-05	S03_2919503	0.47549					8	9355785	5.26e-07	S08_9355785	0.352
3	2508736	4.6672e-30	S03_2508736	0.42233					3	2505604	4.34888e-30	S03_2505604	0.432039					3	2458659	3.32e-07	S03_2458659	0.652					3	2029979	1.39e-05	S03_2029979	0.480392					8	9107295	6.25e-07	S08_9107295	0.352
3	2508741	4.6672e-30	S03_2508741	0.42233					3	2508736	4.6672e-30	S03_2508736	0.42233					3	2982748	4.01e-07	S03_2982748	0.629					1	5019073	1.69e-05	S01_5019073	0.446078					1	6070996	6.36e-07	S01_6070996	0.188
3	2508094	7.11232e-30	S03_2508094	0.42233					3	2508741	4.6672e-30	S03_2508741	0.42233					3	2968544	4.05e-07	S03_2968544	0.624					3	2939604	1.76e-05	S03_2939604	0.485294					1	6071011	6.36e-07	S01_6071011	0.188
3	2455897	1.18061e-29	S03_2455897	0.432039					3	2508094	7.11232e-30	S03_2508094	0.42233					3	2928987	5.32e-07	S03_2928987	0.652					3	2443390	1.91e-05	S03_2443390	0.22549					1	6073533	6.59e-07	S01_6073533	0.188
3	2508772	2.0399e-29	S03_2508772	0.417476					3	2455897	1.18061e-29	S03_2455897	0.432039					3	2929086	5.32e-07	S03_2929086	0.652					3	3088484	1.95e-05	S03_3088484	0.5					1	25856165	7.11e-07	S01_25856165	0.195
3	2508756	3.58392e-29	S03_2508756	0.424757					3	2508772	2.0399e-29	S03_2508772	0.417476					3	2939603	5.54e-07	S03_2939603	0.646					3	2962279	2.02e-05	S03_2962279	0.485294					8	13450869	7.23e-07	S08_13450869	0.203
3	2501717	5.28693e-29	S03_2501717	0.401699					3	2508756	3.58392e-29	S03_2508756	0.424757					4	2527559	5.61e-07	S04_2527559	0.483					3	2939603	2.12e-05	S03_2939603	0.47549					8	13450872	7.23e-07	S08_13450872	0.203
3	2488849	6.61903e-29	S03_2488849	0.436893					3	2501717	5.28693e-29	S03_2501717	0.401699					3	2968557	6.66e-07	S03_2968557	0.635					3	2012586	2.37e-05	S03_2012586	0.431373					8	13450876	7.23e-07	S08_13450876	0.203
3	2488964	6.61903e-29	S03_2488964	0.436893					3	2488849	6.61903e-29	S03_2488849	0.436893					3	3012707	7.83e-07	S03_3012707	0.618					1	5019053	2.48e-05	S01_5019053	0.45098					8	8657865	7.26e-07	S08_8657865	0.336
3	2508699	1.80552e-28	S03_2508699	0.419903					3	2488964	6.61903e-29	S03_2488964	0.436893					3	3012791	7.83e-07	S03_3012791	0.618					3	2936747	2.63e-05	S03_2936747	0.470588					8	8769489	8.07e-07	S08_8769489	0.352
3	2586996	8.19038e-28	S03_2586996	0.429612					3	2508699	1.80552e-28	S03_2508699	0.419903					3	3012810	7.83e-07	S03_3012810	0.618					3	2936780	3.22e-05	S03_2936780	0.455882					8	8769546	8.07e-07	S08_8769546	0.352
3	2587004	8.19038e-28	S03_2587004	0.429612					3	2586996	8.19038e-28	S03_2586996	0.429612					3	2962257	8.77e-07	S03_2962257	0.64					3	2038820	4.04e-05	S03_2038820	0.431373					1	24300680	8.29e-07	S01_24300680	0.262
3	2449864	8.8684e-28	S03_2449864	0.427184					3	2587004	8.19038e-28	S03_2587004	0.429612					3	2962353	8.77e-07	S03_2962353	0.64					1	5009574	4.17e-05	S01_5009574	0.465686					1	6096085	8.33e-07	S01_6096085	0.195
3	2449865	8.8684e-28	S03_2449865	0.427184					3	2449864	8.8684e-28	S03_2449864	0.427184					3	2508070	9.59e-07	S03_2508070	0.652					3	3088278	4.38e-05	S03_3088278	0.495098					1	6075192	8.47e-07	S01_6075192	0.195
3	2438249	2.19736e-27	S03_2438249	0.429612					3	2449865	8.8684e-28	S03_2449865	0.427184					3	2508094	9.59e-07	S03_2508094	0.652					3	2908661	4.49e-05	S03_2908661	0.495098					8	8715490	8.51e-07	S08_8715490	0.352
3	2594878	2.66611e-27	S03_2594878	0.456311					3	2438249	2.19736e-27	S03_2438249	0.429612					3	547537	1.04e-06	S03_547537	0.433					3	2908720	4.49e-05	S03_2908720	0.495098					6	25435667	8.67e-07	S06_25435667	0.438
3	2611392	7.26462e-27	S03_2611392	0.446602					3	2594878	2.66611e-27	S03_2594878	0.456311					3	3050534	1.43e-06	S03_3050534	0.612					3	2038822	4.52e-05	S03_2038822	0.421569					6	25435670	8.67e-07	S06_25435670	0.438
3	2611378	7.26462e-27	S03_2611378	0.446602					3	2611392	7.26462e-27	S03_2611392	0.446602					3	3050612	1.43e-06	S03_3050612	0.612					3	2936813	4.75e-05	S03_2936813	0.465686					6	25435679	8.67e-07	S06_25435679	0.438
3	2611388	7.26462e-27	S03_2611388	0.446602					3	2611378	7.26462e-27	S03_2611378	0.446602					3	2919423	1.58e-06	S03_2919423	0.652					3	1991635	5.11e-05	S03_1991635	0.436275					1	10061634	9.34e-07	S01_10061634	0.391
3	2633167	8.39421e-27	S03_2633167	0.425971					3	2611388	7.26462e-27	S03_2611388	0.446602					3	2449865	1.61e-06	S03_2449865	0.348					1	3861256	5.12e-05	S01_3861256	0.441176					1	16175113	9.77e-07	S01_16175113	0.281
3	2633206	8.39421e-27	S03_2633206	0.425971					3	2633167	8.39421e-27	S03_2633167	0.425971					3	2936780	1.63e-06	S03_2936780	0.64					3	2915813	5.49e-05	S03_2915813	0.460784					8	9320246	1.06e-06	S08_9320246	0.367
3	2633259	8.39421e-27	S03_2633259	0.425971					3	2633206	8.39421e-27	S03_2633206	0.425971					3	142907	1.66e-06	S03_142907	0.376					1	3861143	5.52e-05	S01_3861143	0.470588					8	9409779	1.08e-06	S08_9409779	0.336
3	2508821	1.0278e-26	S03_2508821	0.419903					3	2633259	8.39421e-27	S03_2633259	0.425971					3	3088188	2.26e-06	S03_3088188	0.601					1	3861158	5.52e-05	S01_3861158	0.470588					8	9228957	1.14e-06	S08_9228957	0.367
3	2612124	1.6912e-26	S03_2612124	0.475728					3	2508821	1.0278e-26	S03_2508821	0.419903					3	547543	2.46e-06	S03_547543	0.438					1	4871954	5.95e-05	S01_4871954	0.480392					1	28572884	1.17e-06	S01_28572884	0.211
3	2595024	3.11529e-26	S03_2595024	0.446602					3	2612124	1.6912e-26	S03_2612124	0.475728					3	2636541	2.65e-06	S03_2636541	0.242					1	4872034	5.95e-05	S01_4872034	0.480392					8	29412508	1.19e-06	S08_29412508	0.219
3	2589732	3.47573e-26	S03_2589732	0.427184					3	2595024	3.11529e-26	S03_2595024	0.446602					3	2493168	2.66e-06	S03_2493168	0.674					3	2033966	5.96e-05	S03_2033966	0.5					8	8579233	1.26e-06	S08_8579233	0.359
3	2589785	3.47573e-26	S03_2589785	0.427184					3	2589732	3.47573e-26	S03_2589732	0.427184					3	2915297	2.8e-06	S03_2915297	0.663					3	2645904	6.21e-05	S03_2645904	0.387255					8	8579235	1.26e-06	S08_8579235	0.359
3	2598585	6.148e-26	S03_2598585	0.451456					3	2589785	3.47573e-26	S03_2589785	0.427184					3	2915813	2.85e-06	S03_2915813	0.646					3	2645958	6.21e-05	S03_2645958	0.387255					8	8579283	1.26e-06	S08_8579283	0.359
3	2472364	6.58742e-26	S03_2472364	0.429612					3	2598585	6.148e-26	S03_2598585	0.451456					3	45468936	3.3e-06	S03_45468936	0.399					3	2645903	6.26e-05	S03_2645903	0.426471					8	8838768	1.27e-06	S08_8838768	0.344
3	2472403	6.58742e-26	S03_2472403	0.429612					3	2472364	6.58742e-26	S03_2472364	0.429612					3	550767	3.31e-06	S03_550767	0.427					3	1991645	7.07e-05	S03_1991645	0.490196					1	31833573	1.3e-06	S01_31833573	0.184
3	2472445	6.58742e-26	S03_2472445	0.429612					3	2472403	6.58742e-26	S03_2472403	0.429612					3	119575	3.45e-06	S03_119575	0.421					3	2915351	7.11e-05	S03_2915351	0.495098					8	12673612	1.34e-06	S08_12673612	0.242
3	2472447	6.58742e-26	S03_2472447	0.429612					3	2472445	6.58742e-26	S03_2472445	0.429612					3	2449864	3.79e-06	S03_2449864	0.354					3	2443312	7.79e-05	S03_2443312	0.245098					8	13417309	1.5e-06	S08_13417309	0.219
3	2477596	1.27724e-25	S03_2477596	0.417476					3	2472447	6.58742e-26	S03_2472447	0.429612					3	2438249	3.91e-06	S03_2438249	0.657					3	2928987	7.92e-05	S03_2928987	0.455882					1	28118766	1.55e-06	S01_28118766	0.18
3	2477600	1.27724e-25	S03_2477600	0.417476					3	2477596	1.27724e-25	S03_2477596	0.417476					7	3209973	4.44e-06	S07_3209973	0.421					3	2929086	7.92e-05	S03_2929086	0.455882					1	6156100	1.59e-06	S01_6156100	0.18
3	2472193	2.61744e-25	S03_2472193	0.410194					3	2477600	1.27724e-25	S03_2477600	0.417476					3	3007722	4.5e-06	S03_3007722	0.64					3	2911323	8.33e-05	S03_2911323	0.485294					1	16175151	1.63e-06	S01_16175151	0.273
3	2612207	4.81566e-24	S03_2612207	0.495146					3	2472193	2.61744e-25	S03_2472193	0.410194					3	3007810	4.5e-06	S03_3007810	0.64					11	16939739	8.8e-05	S11_16939739	0.411765					8	8979824	1.65e-06	S08_8979824	0.328
3	2612221	4.81566e-24	S03_2612221	0.495146					3	2612207	4.81566e-24	S03_2612207	0.495146					3	2919415	4.74e-06	S03_2919415	0.646					3	2875438	8.83e-05	S03_2875438	0.485294					8	8770608	1.78e-06	S08_8770608	0.336
3	2612151	1.42125e-23	S03_2612151	0.497573					3	2612221	4.81566e-24	S03_2612221	0.495146					3	2919466	4.74e-06	S03_2919466	0.646					1	5019377	9.58e-05	S01_5019377	0.446078					1	10079634	1.83e-06	S01_10079634	0.375
3	2612150	1.42125e-23	S03_2612150	0.497573					3	2612151	1.42125e-23	S03_2612151	0.497573					3	2919503	4.74e-06	S03_2919503	0.646					1	5019432	9.58e-05	S01_5019432	0.446078					1	10079640	1.83e-06	S01_10079640	0.375
3	2612202	7.95111e-23	S03_2612202	0.5					3	2612150	1.42125e-23	S03_2612150	0.497573					3	2636628	5.32e-06	S03_2636628	0.247					1	4328874	0.00010399	S01_4328874	0.490196					1	10079676	1.83e-06	S01_10079676	0.375
3	2612208	7.95111e-23	S03_2612208	0.5					3	2612202	7.95111e-23	S03_2612202	0.5					3	3586933	5.84e-06	S03_3586933	0.607					3	2636541	0.000105732	S03_2636541	0.397059					1	10079715	1.83e-06	S01_10079715	0.375
3	2612212	7.95111e-23	S03_2612212	0.5					3	2612208	7.95111e-23	S03_2612208	0.5					3	45494572	6.48e-06	S03_45494572	0.399					3	2636628	0.000105732	S03_2636628	0.397059					8	8729781	1.83e-06	S08_8729781	0.344
3	2612224	7.95111e-23	S03_2612224	0.5					3	2612212	7.95111e-23	S03_2612212	0.5					3	45494346	6.8e-06	S03_45494346	0.41					3	2443374	0.000109009	S03_2443374	0.210784					1	5918401	1.87e-06	S01_5918401	0.188
3	2624136	1.05299e-22	S03_2624136	0.449029					3	2612224	7.95111e-23	S03_2612224	0.5					3	2443312	6.82e-06	S03_2443312	0.337					3	2915297	0.000129785	S03_2915297	0.490196					1	5918478	1.87e-06	S01_5918478	0.188
3	2612158	1.72383e-22	S03_2612158	0.5					3	2624136	1.05299e-22	S03_2624136	0.449029					3	536801	7.01e-06	S03_536801	0.427					1	4950970	0.000132785	S01_4950970	0.47549					1	5918498	1.87e-06	S01_5918498	0.188
3	2612191	9.7921e-22	S03_2612191	0.497573					3	2612158	1.72383e-22	S03_2612158	0.5					3	536881	7.01e-06	S03_536881	0.427					3	2911214	0.000135528	S03_2911214	0.495098					1	5918519	1.87e-06	S01_5918519	0.188
3	2493168	9.99245e-22	S03_2493168	0.410194					3	2612191	9.7921e-22	S03_2612191	0.497573					3	228901	7.26e-06	S03_228901	0.315					3	2911264	0.000135528	S03_2911264	0.495098					1	5918651	1.87e-06	S01_5918651	0.188
3	2477397	1.42158e-21	S03_2477397	0.432039					3	2493168	9.99245e-22	S03_2493168	0.410194					3	2915351	7.45e-06	S03_2915351	0.652					3	2911329	0.000135528	S03_2911329	0.495098					1	5918716	1.87e-06	S01_5918716	0.188
3	2477676	1.60321e-21	S03_2477676	0.42233					3	2477397	1.42158e-21	S03_2477397	0.432039					3	3088484	7.62e-06	S03_3088484	0.652					3	2911336	0.000135528	S03_2911336	0.495098					1	28023615	1.89e-06	S01_28023615	0.188
3	2645958	4.42303e-21	S03_2645958	0.393204					3	2477676	1.60321e-21	S03_2477676	0.42233					4	2527442	7.89e-06	S04_2527442	0.551					10	19512673	0.000138853	S10_19512673	0.112745					2	39882394	1.89e-06	S02_39882394	0.188
3	2477551	5.38485e-21	S03_2477551	0.429612					3	2645958	4.42303e-21	S03_2645958	0.393204					4	2527456	7.89e-06	S04_2527456	0.551					1	4303773	0.000147063	S01_4303773	0.485294					2	39904458	1.89e-06	S02_39904458	0.188
3	2645903	8.06795e-21	S03_2645903	0.395631					3	2477551	5.38485e-21	S03_2477551	0.429612					3	2936813	8.16e-06	S03_2936813	0.629					1	4303880	0.000147063	S01_4303880	0.485294					8	10787985	1.9e-06	S08_10787985	0.414
3	2645904	8.06795e-21	S03_2645904	0.395631					3	2645903	8.06795e-21	S03_2645903	0.395631					3	2443390	8.42e-06	S03_2443390	0.343					1	4311721	0.000151527	S01_4311721	0.480392					8	8768117	1.96e-06	S08_8768117	0.352
3	2637636	5.99439e-20	S03_2637636	0.385922					3	2645904	8.06795e-21	S03_2645904	0.395631					3	2029979	9.39e-06	S03_2029979	0.416					3	3044395	0.000154427	S03_3044395	0.22549					8	8768202	1.96e-06	S08_8768202	0.352
3	2637676	5.99439e-20	S03_2637676	0.385922					3	2637636	5.99439e-20	S03_2637636	0.385922					7	5156063	1.06e-05	S07_5156063	0.191					1	3853212	0.000160625	S01_3853212	0.45098					8	9005797	1.99e-06	S08_9005797	0.305
3	2637815	3.61888e-19	S03_2637815	0.383495					3	2637676	5.99439e-20	S03_2637676	0.385922					3	45468739	1.08e-05	S03_45468739	0.399					1	5146484	0.000175155	S01_5146484	0.308824					8	9005842	1.99e-06	S08_9005842	0.305
3	2637699	3.61888e-19	S03_2637699	0.383495					3	2637815	3.61888e-19	S03_2637815	0.383495					3	2645904	1.2e-05	S03_2645904	0.242					3	20714269	0.000184695	S03_20714269	0.137255					8	9005912	1.99e-06	S08_9005912	0.305
3	3024015	1.84778e-18	S03_3024015	0.368932					3	2637699	3.61888e-19	S03_2637699	0.383495					3	2645958	1.2e-05	S03_2645958	0.242					3	3012707	0.000185951	S03_3012707	0.431373					1	31629959	2.12e-06	S01_31629959	0.188
3	3024090	1.84778e-18	S03_3024090	0.368932					3	3024015	1.84778e-18	S03_3024015	0.368932					11	15761626	1.2e-05	S11_15761626	0.393					3	3012791	0.000185951	S03_3012791	0.431373					8	9023678	2.13e-06	S08_9023678	0.336
3	3024148	1.84778e-18	S03_3024148	0.368932					3	3024090	1.84778e-18	S03_3024090	0.368932					3	2936747	1.22e-05	S03_2936747	0.635					3	3012810	0.000185951	S03_3012810	0.431373					8	13497491	2.15e-06	S08_13497491	0.227
3	3024153	1.84778e-18	S03_3024153	0.368932					3	3024148	1.84778e-18	S03_3024148	0.368932					3	45468915	1.22e-05	S03_45468915	0.399					3	3065589	0.000204049	S03_3065589	0.47549					8	8988841	2.15e-06	S08_8988841	0.367
3	3024078	1.84778e-18	S03_3024078	0.368932					3	3024153	1.84778e-18	S03_3024153	0.368932					4	1327282	1.22e-05	S04_1327282	0.157					1	5124586	0.000210297	S01_5124586	0.186275					1	14871652	2.19e-06	S01_14871652	0.289
3	3012707	4.33764e-18	S03_3012707	0.38835					3	3024078	1.84778e-18	S03_3024078	0.368932					3	3007681	1.24e-05	S03_3007681	0.624					5	3952734	0.000232205	S05_3952734	0.107843					8	8737605	2.27e-06	S08_8737605	0.344
3	3012791	4.33764e-18	S03_3012791	0.38835					3	3012707	4.33764e-18	S03_3012707	0.38835					3	3044395	1.24e-05	S03_3044395	0.331					1	4186237	0.000237499	S01_4186237	0.47549					8	8837429	2.27e-06	S08_8837429	0.344
3	3049297	1.17621e-17	S03_3049297	0.398058					3	3012791	4.33764e-18	S03_3012791	0.38835					4	2498813	1.42e-05	S04_2498813	0.404					1	27560203	0.000248509	S01_27560203	0.411765					8	9410054	2.27e-06	S08_9410054	0.359
3	3012810	2.2032e-17	S03_3012810	0.390777					3	3049297	1.17621e-17	S03_3049297	0.398058					3	536833	1.51e-05	S03_536833	0.433					11	16939637	0.000253036	S11_16939637	0.421569					8	9304891	2.3e-06	S08_9304891	0.352
3	3036203	6.31462e-17	S03_3036203	0.400485					3	3012810	2.2032e-17	S03_3012810	0.390777					3	2443334	1.55e-05	S03_2443334	0.18					1	3852595	0.000270267	S01_3852595	0.465686					8	9304893	2.3e-06	S08_9304893	0.352
3	2908720	3.24668e-16	S03_2908720	0.32767					3	3036203	6.31462e-17	S03_3036203	0.400485					3	544804	1.55e-05	S03_544804	0.421					1	5090021	0.000272507	S01_5090021	0.465686					8	9304951	2.3e-06	S08_9304951	0.352
3	2908661	3.24668e-16	S03_2908661	0.32767					3	2908720	3.24668e-16	S03_2908720	0.32767					3	154943	1.58e-05	S03_154943	0.376					3	789508	0.00027321	S03_789508	0.240196					8	8765706	2.31e-06	S08_8765706	0.352
3	2980102	1.73499e-15	S03_2980102	0.373786					3	2908661	3.24668e-16	S03_2908661	0.32767					3	215792	1.6e-05	S03_215792	0.388					1	4321891	0.000279625	S01_4321891	0.495098					8	8765728	2.31e-06	S08_8765728	0.352
3	2993215	2.13687e-15	S03_2993215	0.371359					3	2980102	1.73499e-15	S03_2980102	0.373786					3	1501270	1.65e-05	S03_1501270	0.545					4	1058568	0.000279787	S04_1058568	0.401961					8	8765784	2.31e-06	S08_8765784	0.352
3	2993248	2.13687e-15	S03_2993248	0.371359					3	2993215	2.13687e-15	S03_2993215	0.371359					3	3104745	1.84e-05	S03_3104745	0.59					1	4186311	0.000309227	S01_4186311	0.47549					8	8772887	2.31e-06	S08_8772887	0.352
3	2993184	2.13687e-15	S03_2993184	0.371359					3	2993248	2.13687e-15	S03_2993248	0.371359					3	3104772	1.84e-05	S03_3104772	0.59					3	3088188	0.000309856	S03_3088188	0.431373					8	8772900	2.31e-06	S08_8772900	0.352
3	2993225	2.13687e-15	S03_2993225	0.371359					3	2993184	2.13687e-15	S03_2993184	0.371359					3	229318	1.92e-05	S03_229318	0.303					3	2541043	0.000313278	S03_2541043	0.264706					8	8772923	2.31e-06	S08_8772923	0.352
3	2968366	3.16217e-15	S03_2968366	0.371359					3	2993225	2.13687e-15	S03_2993225	0.371359					3	229351	1.92e-05	S03_229351	0.303					1	5124628	0.000316581	S01_5124628	0.181373					8	8772930	2.31e-06	S08_8772930	0.352
3	3050748	4.08071e-15	S03_3050748	0.378641					3	2968366	3.16217e-15	S03_2968366	0.371359					3	156899	1.93e-05	S03_156899	0.371					3	43306180	0.000317774	S03_43306180	0.279412					8	8772957	2.31e-06	S08_8772957	0.352
3	2994977	6.51494e-15	S03_2994977	0.354369					3	3050748	4.08071e-15	S03_3050748	0.378641					11	15761531	2.02e-05	S11_15761531	0.365					1	3852443	0.000324449	S01_3852443	0.455882					8	8857548	2.31e-06	S08_8857548	0.352
3	3050534	2.66271e-14	S03_3050534	0.383495					3	2994977	6.51494e-15	S03_2994977	0.354369					11	15761521	2.06e-05	S11_15761521	0.365					4	385950	0.000329909	S04_385950	0.102941					8	8857552	2.31e-06	S08_8857552	0.352
3	3050612	2.66271e-14	S03_3050612	0.383495					3	3050534	2.66271e-14	S03_3050534	0.383495					4	2504875	2.07e-05	S04_2504875	0.663					3	3007722	0.000342143	S03_3007722	0.460784					8	8857588	2.31e-06	S08_8857588	0.352
3	2994903	1.09282e-13	S03_2994903	0.351942					3	3050612	2.66271e-14	S03_3050612	0.383495					7	2550588	2.07e-05	S07_2550588	0.219					3	3007810	0.000342143	S03_3007810	0.460784					8	13450905	2.32e-06	S08_13450905	0.211
3	2915813	1.10713e-13	S03_2915813	0.337379					3	2994903	1.09282e-13	S03_2994903	0.351942					7	2550589	2.07e-05	S07_2550589	0.219					1	5089773	0.000364996	S01_5089773	0.480392					1	14892571	2.38e-06	S01_14892571	0.273
3	2912011	1.4759e-13	S03_2912011	0.342233					3	2915813	1.10713e-13	S03_2915813	0.337379					3	3094772	2.15e-05	S03_3094772	0.584					1	4280186	0.000366616	S01_4280186	0.5					8	9220131	2.44e-06	S08_9220131	0.383
3	3063204	1.73301e-13	S03_3063204	0.393204					3	2912011	1.4759e-13	S03_2912011	0.342233					3	3094777	2.15e-05	S03_3094777	0.584					3	2962257	0.000388748	S03_2962257	0.465686					4	44817284	2.5e-06	S04_44817284	0.117
3	2911182	1.805e-13	S03_2911182	0.328883					3	3063204	1.73301e-13	S03_3063204	0.393204					11	15761594	2.17e-05	S11_15761594	0.376					3	2962353	0.000388748	S03_2962353	0.465686					8	9145989	2.56e-06	S08_9145989	0.375
3	2911925	2.65735e-13	S03_2911925	0.339806					3	2911182	1.805e-13	S03_2911182	0.328883					10	43212349	2.25e-05	S10_43212349	0.163					1	4177949	0.000407726	S01_4177949	0.480392					8	9163254	2.56e-06	S08_9163254	0.375
3	3065589	3.22927e-13	S03_3065589	0.359223					3	2911925	2.65735e-13	S03_2911925	0.339806					11	14116345	2.37e-05	S11_14116345	0.309					1	2676084	0.000413041	S01_2676084	0.431373					8	9266866	2.56e-06	S08_9266866	0.359
3	2911933	3.49584e-13	S03_2911933	0.337379					3	3065589	3.22927e-13	S03_3065589	0.359223					11	464437	2.53e-05	S11_464437	0.112					1	2676165	0.000413041	S01_2676165	0.431373					8	9266918	2.56e-06	S08_9266918	0.359
3	2911996	3.49584e-13	S03_2911996	0.337379					3	2911933	3.49584e-13	S03_2911933	0.337379					3	3063239	2.58e-05	S03_3063239	0.612					8	20366823	0.000421332	S08_20366823	0.196078					8	9266934	2.56e-06	S08_9266934	0.359
3	3063239	4.86661e-13	S03_3063239	0.393204					3	2911996	3.49584e-13	S03_2911996	0.337379					3	1991645	2.67e-05	S03_1991645	0.404					3	3050612	0.000423837	S03_3050612	0.426471					8	9266935	2.56e-06	S08_9266935	0.359
3	2994824	4.95426e-13	S03_2994824	0.349515					3	3063239	4.86661e-13	S03_3063239	0.393204					7	2550594	2.68e-05	S07_2550594	0.292					3	3050534	0.000448562	S03_3050534	0.421569					8	9266952	2.56e-06	S08_9266952	0.359
3	2969517	5.07575e-13	S03_2969517	0.398058					3	2994824	4.95426e-13	S03_2994824	0.349515					11	15761632	2.76e-05	S11_15761632	0.399					1	4386949	0.000456134	S01_4386949	0.436275					8	9266957	2.56e-06	S08_9266957	0.359
3	3057098	5.27535e-13	S03_3057098	0.38835					3	2969517	5.07575e-13	S03_2969517	0.398058					11	15761602	3.01e-05	S11_15761602	0.382					3	45794623	0.000460187	S03_45794623	0.264706					8	7242665	2.59e-06	S08_7242665	0.258
3	3057073	5.27535e-13	S03_3057073	0.38835					3	3057098	5.27535e-13	S03_3057098	0.38835					4	2488967	3.03e-05	S04_2488967	0.382					1	4832969	0.000461416	S01_4832969	0.460784					8	7242798	2.59e-06	S08_7242798	0.258
3	3075957	6.94249e-13	S03_3075957	0.322816					3	3057073	5.27535e-13	S03_3057073	0.38835					4	2489003	3.03e-05	S04_2489003	0.382					3	3094777	0.000464384	S03_3094777	0.436275					1	28546424	2.66e-06	S01_28546424	0.203
3	2968544	7.23686e-13	S03_2968544	0.395631					3	3075957	6.94249e-13	S03_3075957	0.322816					3	3108729	3.11e-05	S03_3108729	0.573					3	3094772	0.000471936	S03_3094772	0.426471					1	28643826	2.66e-06	S01_28643826	0.203
3	2968557	7.23686e-13	S03_2968557	0.395631					3	2968544	7.23686e-13	S03_2968544	0.395631					11	15761560	3.16e-05	S11_15761560	0.393					1	4280185	0.000490506	S01_4280185	0.455882					1	10079627	2.68e-06	S01_10079627	0.383
3	2982748	1.05776e-12	S03_2982748	0.381068					3	2968557	7.23686e-13	S03_2968557	0.395631					3	8395881	3.19e-05	S03_8395881	0.292					3	2589938	0.000515981	S03_2589938	0.460784					1	4835896	2.79e-06	S01_4835896	0.273
3	2911928	1.20793e-12	S03_2911928	0.334951					3	2982748	1.05776e-12	S03_2982748	0.381068					3	3050748	3.25e-05	S03_3050748	0.612					1	33119276	0.000520012	S01_33119276	0.191176					8	13420401	2.8e-06	S08_13420401	0.219
3	2929086	3.17561e-12	S03_2929086	0.332524					3	2911928	1.20793e-12	S03_2911928	0.334951					11	15761565	3.46e-05	S11_15761565	0.388					11	37048544	0.000523672	S11_37048544	0.0539216					8	13654141	2.87e-06	S08_13654141	0.203
3	2932254	5.87889e-12	S03_2932254	0.339806					3	2929086	3.17561e-12	S03_2929086	0.332524					3	2645903	3.63e-05	S03_2645903	0.258					1	4386870	0.000531043	S01_4386870	0.431373					1	11373798	3.03e-06	S01_11373798	0.383
3	2928987	6.81973e-12	S03_2928987	0.330097					3	2932254	5.87889e-12	S03_2932254	0.339806					3	45506628	3.68e-05	S03_45506628	0.455					1	4720389	0.000532995	S01_4720389	0.495098					1	11373809	3.03e-06	S01_11373809	0.383
3	2982965	9.3672e-12	S03_2982965	0.383495					3	2928987	6.81973e-12	S03_2928987	0.330097					3	45506652	3.68e-05	S03_45506652	0.455					10	19512632	0.000549281	S10_19512632	0.107843					1	11373815	3.03e-06	S01_11373815	0.383
3	2994649	9.63452e-12	S03_2994649	0.371359					3	2982965	9.3672e-12	S03_2982965	0.383495					3	156925	3.86e-05	S03_156925	0.365					10	19512674	0.000549281	S10_19512674	0.107843					1	11373860	3.03e-06	S01_11373860	0.383
3	2939603	1.13099e-11	S03_2939603	0.366505					3	2994649	9.63452e-12	S03_2994649	0.371359					4	1918004	4.08e-05	S04_1918004	0.663					3	2968544	0.000562181	S03_2968544	0.47549					1	11373888	3.03e-06	S01_11373888	0.383
3	2939604	1.13099e-11	S03_2939604	0.366505					3	2939603	1.13099e-11	S03_2939603	0.366505					3	17523617	4.15e-05	S03_17523617	0.163					3	2968557	0.000562181	S03_2968557	0.47549					8	8683788	3.06e-06	S08_8683788	0.32
3	3007681	1.18717e-11	S03_3007681	0.381068					3	2939604	1.13099e-11	S03_2939604	0.366505					7	28936136	4.16e-05	S07_28936136	0.421					1	2648415	0.000585547	S01_2648415	0.397059					1	10023177	3.09e-06	S01_10023177	0.383
3	2911214	1.561e-11	S03_2911214	0.305825					3	3007681	1.18717e-11	S03_3007681	0.381068					3	272671	4.26e-05	S03_272671	0.494					1	3852687	0.000591478	S01_3852687	0.431373					1	10023185	3.09e-06	S01_10023185	0.383
3	2911264	2.00771e-11	S03_2911264	0.308252					3	2911214	1.561e-11	S03_2911214	0.305825					10	3844917	4.3e-05	S10_3844917	0.427					11	28421814	0.000597653	S11_28421814	0.112745					1	11244615	3.15e-06	S01_11244615	0.375
3	2911323	2.00771e-11	S03_2911323	0.308252					3	2911264	2.00771e-11	S03_2911264	0.308252					3	45603658	4.38e-05	S03_45603658	0.534					3	2936749	0.000613003	S03_2936749	0.426471					1	11244721	3.15e-06	S01_11244721	0.375
3	2911329	2.00771e-11	S03_2911329	0.308252					3	2911323	2.00771e-11	S03_2911323	0.308252					4	2498090	4.4e-05	S04_2498090	0.388					1	3919476	0.00063603	S01_3919476	0.426471					1	32459940	3.18e-06	S01_32459940	0.176
3	2524472	2.43731e-11	S03_2524472	0.375					3	2911329	2.00771e-11	S03_2911329	0.308252					6	23902951	4.46e-05	S06_23902951	0.174					1	24074746	0.000641126	S01_24074746	0.480392					1	12648769	3.24e-06	S01_12648769	0.383
3	2915297	3.51687e-11	S03_2915297	0.313107					3	2524472	2.43731e-11	S03_2524472	0.375					11	15761562	4.46e-05	S11_15761562	0.393					5	18376922	0.00064428	S05_18376922	0.465686					8	13312304	3.26e-06	S08_13312304	0.211
3	3007722	3.94478e-11	S03_3007722	0.381068					3	2915297	3.51687e-11	S03_2915297	0.313107					10	3844930	4.49e-05	S10_3844930	0.433					3	3088428	0.000671373	S03_3088428	0.426471					8	13398790	3.26e-06	S08_13398790	0.211
3	2915351	4.38853e-11	S03_2915351	0.313107					3	3007722	3.94478e-11	S03_3007722	0.381068					11	15761695	4.52e-05	S11_15761695	0.421					3	2963330	0.000686194	S03_2963330	0.45098					8	12758845	3.59e-06	S08_12758845	0.258
3	2902856	7.83331e-11	S03_2902856	0.330097					3	2915351	4.38853e-11	S03_2915351	0.313107					3	3700477	4.63e-05	S03_3700477	0.624					1	4353384	0.00069022	S01_4353384	0.470588					1	12648772	4.07e-06	S01_12648772	0.383
3	3007810	1.09726e-10	S03_3007810	0.373786					3	2902856	7.83331e-11	S03_2902856	0.330097					4	1315429	4.73e-05	S04_1315429	0.483					1	4194743	0.000698998	S01_4194743	0.470588					8	9308114	4.48e-06	S08_9308114	0.352
3	2911336	1.41063e-10	S03_2911336	0.305825					3	3007810	1.09726e-10	S03_3007810	0.373786					11	15761553	4.85e-05	S11_15761553	0.376					1	3877248	0.0006997	S01_3877248	0.210784					8	9308176	4.48e-06	S08_9308176	0.352
3	2541692	1.49778e-10	S03_2541692	0.366505					3	2911336	1.41063e-10	S03_2911336	0.305825					11	15761675	5.08e-05	S11_15761675	0.404					1	3919530	0.000707533	S01_3919530	0.47549					8	9308188	4.48e-06	S08_9308188	0.352
3	2541799	1.49778e-10	S03_2541799	0.366505					3	2541692	1.49778e-10	S03_2541692	0.366505					7	32697518	5.21e-05	S07_32697518	0.303					1	4444152	0.000713518	S01_4444152	0.470588					8	12832569	4.5e-06	S08_12832569	0.25
3	2541661	1.49778e-10	S03_2541661	0.366505					3	2541799	1.49778e-10	S03_2541799	0.366505					4	2525939	5.31e-05	S04_2525939	0.348					3	3007681	0.000715512	S03_3007681	0.441176					8	12662162	4.54e-06	S08_12662162	0.242
3	2541689	1.49778e-10	S03_2541689	0.366505					3	2541661	1.49778e-10	S03_2541661	0.366505					3	3700533	5.44e-05	S03_3700533	0.607					1	4328369	0.000721947	S01_4328369	0.455882					1	6164189	4.59e-06	S01_6164189	0.18
3	2541802	1.49778e-10	S03_2541802	0.366505					3	2541689	1.49778e-10	S03_2541689	0.366505					7	32697491	5.49e-05	S07_32697491	0.292					1	2665445	0.00072241	S01_2665445	0.431373					8	13401359	4.61e-06	S08_13401359	0.211
3	3088484	2.26583e-10	S03_3088484	0.400485					3	2541802	1.49778e-10	S03_2541802	0.366505					1	5214836	5.53e-05	S01_5214836	0.298					10	20080759	0.000727982	S10_20080759	0.303922					8	13415534	4.62e-06	S08_13415534	0.219
3	2929971	2.42779e-10	S03_2929971	0.332524					3	3088484	2.26583e-10	S03_3088484	0.400485					4	2498016	5.58e-05	S04_2498016	0.399					1	4337284	0.000759566	S01_4337284	0.441176					8	13514403	4.62e-06	S08_13514403	0.219
3	2963330	7.35648e-10	S03_2963330	0.373786					3	2929971	2.42779e-10	S03_2929971	0.332524					7	30755991	5.7e-05	S07_30755991	0.197					10	19512617	0.000773455	S10_19512617	0.107843					8	13538291	4.62e-06	S08_13538291	0.219
3	2764900	1.29465e-09	S03_2764900	0.398058					3	2963330	7.35648e-10	S03_2963330	0.373786					3	45468736	5.75e-05	S03_45468736	0.393					1	3935974	0.000784579	S01_3935974	0.470588					8	13580991	4.62e-06	S08_13580991	0.219
3	2963700	2.00866e-09	S03_2963700	0.383495					3	2764900	1.29465e-09	S03_2764900	0.398058					3	45468749	5.75e-05	S03_45468749	0.393					3	6834219	0.000793313	S03_6834219	0.348039					8	13591122	4.62e-06	S08_13591122	0.219
3	2553137	3.84474e-09	S03_2553137	0.36165					3	2963700	2.00866e-09	S03_2963700	0.383495					3	45468835	5.75e-05	S03_45468835	0.393					1	21622657	0.000831403	S01_21622657	0.22549					8	8769790	4.67e-06	S08_8769790	0.359
3	2764802	3.98387e-09	S03_2764802	0.395631					3	2553137	3.84474e-09	S03_2553137	0.36165					4	23932752	5.8e-05	S04_23932752	0.051					11	23760845	0.000839668	S11_23760845	0.220588					8	8769802	4.67e-06	S08_8769802	0.359
3	2553263	4.58992e-09	S03_2553263	0.364078					3	2764802	3.98387e-09	S03_2764802	0.395631					3	228604	5.91e-05	S03_228604	0.36					1	3919590	0.000852843	S01_3919590	0.421569					8	8769816	4.67e-06	S08_8769816	0.359
3	3094748	5.47064e-09	S03_3094748	0.436893					3	2553263	4.58992e-09	S03_2553263	0.364078					3	228607	5.91e-05	S03_228607	0.36					3	3118203	0.00091324	S03_3118203	0.460784					8	8769822	4.67e-06	S08_8769822	0.359
3	3094772	5.47064e-09	S03_3094772	0.436893					3	3094748	5.47064e-09	S03_3094748	0.436893					4	502528	5.93e-05	S04_502528	0.253					1	27588272	0.000913994	S01_27588272	0.338235					8	8769886	4.67e-06	S08_8769886	0.359
3	3094777	5.47064e-09	S03_3094777	0.436893					3	3094772	5.47064e-09	S03_3094772	0.436893					3	1501093	6.09e-05	S03_1501093	0.449					1	23740681	0.000951089	S01_23740681	0.426471					8	8769892	4.67e-06	S08_8769892	0.359
3	3094799	5.47064e-09	S03_3094799	0.436893					3	3094777	5.47064e-09	S03_3094777	0.436893					3	1501102	6.09e-05	S03_1501102	0.449					1	4178953	0.000953857	S01_4178953	0.485294					8	8769903	4.67e-06	S08_8769903	0.359
3	2520923	7.9041e-09	S03_2520923	0.359223					3	3094799	5.47064e-09	S03_3094799	0.436893					6	23923423	6.14e-05	S06_23923423	0.169					1	2680638	0.000960801	S01_2680638	0.431373					8	8849010	4.67e-06	S08_8849010	0.359
3	3044109	1.5838e-08	S03_3044109	0.373786					3	2520923	7.9041e-09	S03_2520923	0.359223					6	23944463	6.14e-05	S06_23944463	0.169					1	5168744	0.000968116	S01_5168744	0.318627					8	8849056	4.67e-06	S08_8849056	0.359
3	3044055	2.65929e-08	S03_3044055	0.371359					3	3044109	1.5838e-08	S03_3044109	0.373786					6	23956280	6.2e-05	S06_23956280	0.18					1	3869635	0.000991251	S01_3869635	0.455882					8	9304977	4.7e-06	S08_9304977	0.359
3	3044155	2.99573e-08	S03_3044155	0.36165					3	3044055	2.65929e-08	S03_3044055	0.371359					3	45828812	6.33e-05	S03_45828812	0.545					10	24526878	0.000996203	S10_24526878	0.284314					8	8976779	4.72e-06	S08_8976779	0.305
3	2061830	5.04799e-08	S03_2061830	0.410194					3	3044155	2.99573e-08	S03_3044155	0.36165					10	3894208	6.37e-05	S10_3894208	0.275					3	3063239	0.00100179	S03_3063239	0.426471					1	25974559	4.75e-06	S01_25974559	0.18
3	2836467	1.42153e-07	S03_2836467	0.491505					3	2061830	5.04799e-08	S03_2061830	0.410194					10	4841911	6.37e-05	S10_4841911	0.421					3	3118210	0.00100224	S03_3118210	0.455882					8	8978871	4.76e-06	S08_8978871	0.312
3	2836539	1.42153e-07	S03_2836539	0.491505					3	2836467	1.42153e-07	S03_2836467	0.491505					10	4841928	6.37e-05	S10_4841928	0.421					1	3935987	0.00101643	S01_3935987	0.421569					8	8978904	4.76e-06	S08_8978904	0.312
3	3088428	1.76574e-07	S03_3088428	0.434466					3	2836539	1.42153e-07	S03_2836539	0.491505					3	3682174	6.45e-05	S03_3682174	0.607					3	2829206	0.00104495	S03_2829206	0.392157					8	8992778	4.76e-06	S08_8992778	0.312
3	3104772	1.88037e-07	S03_3104772	0.444175					3	3088428	1.76574e-07	S03_3088428	0.434466					2	5622700	6.5e-05	S02_5622700	0.096					11	37048446	0.00105881	S11_37048446	0.0588235					8	8992853	4.76e-06	S08_8992853	0.312
3	3108696	2.50663e-07	S03_3108696	0.398058					3	3104772	1.88037e-07	S03_3104772	0.444175					3	1520005	6.61e-05	S03_1520005	0.444					3	2065792	0.00110427	S03_2065792	0.27451					1	12648832	5.02e-06	S01_12648832	0.375
3	3088188	2.64747e-07	S03_3088188	0.432039					3	3108696	2.50663e-07	S03_3108696	0.398058					3	1480097	6.62e-05	S03_1480097	0.404					1	3916730	0.00110527	S01_3916730	0.421569					1	12648837	5.02e-06	S01_12648837	0.375
3	2836548	2.8933e-07	S03_2836548	0.489078					3	3088188	2.64747e-07	S03_3088188	0.432039					11	15761624	6.91e-05	S11_15761624	0.416					1	5398264	0.00110782	S01_5398264	0.47549					1	12648846	5.02e-06	S01_12648846	0.375
3	3088278	2.93239e-07	S03_3088278	0.402913					3	2836548	2.8933e-07	S03_2836548	0.489078					4	2497970	6.92e-05	S04_2497970	0.382					1	32955129	0.00111167	S01_32955129	0.470588					1	12648871	5.02e-06	S01_12648871	0.375
3	2012586	3.92098e-07	S03_2012586	0.398058					3	3088278	2.93239e-07	S03_3088278	0.402913					3	3118203	7.02e-05	S03_3118203	0.567					3	2065789	0.00111206	S03_2065789	0.269608					1	15406799	5.18e-06	S01_15406799	0.25
3	3088224	4.35103e-07	S03_3088224	0.40534					3	2012586	3.92098e-07	S03_2012586	0.398058					3	272673	7.08e-05	S03_272673	0.489					1	4862361	0.00112458	S01_4862361	0.470588					8	7242710	5.37e-06	S08_7242710	0.25
3	3104745	4.8705e-07	S03_3104745	0.43932					3	3088224	4.35103e-07	S03_3088224	0.40534					3	272709	7.08e-05	S03_272709	0.489					3	2061830	0.00114242	S03_2061830	0.269608					1	9981326	5.48e-06	S01_9981326	0.375
3	1991827	5.33236e-07	S03_1991827	0.419903					3	3104745	4.8705e-07	S03_3104745	0.43932					11	41102058	7.26e-05	S11_41102058	0.36					11	7590347	0.00117372	S11_7590347	0.181373					1	9981356	5.48e-06	S01_9981356	0.375
3	1991791	5.33236e-07	S03_1991791	0.419903					3	1991827	5.33236e-07	S03_1991827	0.419903					5	39552224	7.66e-05	S05_39552224	0.298					3	2813961	0.00118698	S03_2813961	0.372549					1	9981401	5.48e-06	S01_9981401	0.375
3	1991812	6.90285e-07	S03_1991812	0.415049					3	1991791	5.33236e-07	S03_1991791	0.419903					6	23899672	7.75e-05	S06_23899672	0.18					1	4199942	0.00118947	S01_4199942	0.465686					8	8687649	5.48e-06	S08_8687649	0.258
3	1991824	6.90285e-07	S03_1991824	0.415049					3	1991812	6.90285e-07	S03_1991812	0.415049					6	23944433	8.03e-05	S06_23944433	0.174					7	24301594	0.00120176	S07_24301594	0.22549					8	9111186	5.49e-06	S08_9111186	0.328
3	1991890	6.90285e-07	S03_1991890	0.415049					3	1991824	6.90285e-07	S03_1991824	0.415049					6	23944442	8.03e-05	S06_23944442	0.174					1	4427338	0.00120282	S01_4427338	0.446078					8	9111202	5.49e-06	S08_9111202	0.328
3	1991811	6.90285e-07	S03_1991811	0.415049					3	1991890	6.90285e-07	S03_1991890	0.415049					11	15761644	8.26e-05	S11_15761644	0.41					7	26685748	0.00120814	S07_26685748	0.27451					8	9111221	5.49e-06	S08_9111221	0.328
3	1991896	6.90285e-07	S03_1991896	0.415049					3	1991811	6.90285e-07	S03_1991811	0.415049					5	39552184	8.46e-05	S05_39552184	0.309					11	42814053	0.00120851	S11_42814053	0.0637255					1	11737510	5.51e-06	S01_11737510	0.391
3	1991918	6.90783e-07	S03_1991918	0.417476					3	1991896	6.90285e-07	S03_1991896	0.415049					2	5508999	8.64e-05	S02_5508999	0.112					1	4177872	0.0012144	S01_4177872	0.470588					1	10597886	5.57e-06	S01_10597886	0.398
3	2549327	7.0374e-07	S03_2549327	0.143204					3	1991918	6.90783e-07	S03_1991918	0.417476					3	2033966	8.75e-05	S03_2033966	0.421					1	4177951	0.0012144	S01_4177951	0.470588					1	11254065	5.71e-06	S01_11254065	0.383
3	2553914	7.0374e-07	S03_2553914	0.143204					3	2549327	7.0374e-07	S03_2549327	0.143204					3	45459174	8.88e-05	S03_45459174	0.393					5	18377026	0.00121922	S05_18377026	0.470588					8	13652193	5.84e-06	S08_13652193	0.227
3	2038820	7.52511e-07	S03_2038820	0.40534					3	2553914	7.0374e-07	S03_2553914	0.143204					3	215889	9e-05	S03_215889	0.365					1	3764444	0.00123431	S01_3764444	0.441176					8	8588881	5.85e-06	S08_8588881	0.336
3	2038822	7.52511e-07	S03_2038822	0.40534					3	2038820	7.52511e-07	S03_2038820	0.40534					3	3587998	9.08e-05	S03_3587998	0.59					1	3764458	0.00123478	S01_3764458	0.431373					8	8579230	5.88e-06	S08_8579230	0.367
3	2857900	8.31155e-07	S03_2857900	0.453883					3	2038822	7.52511e-07	S03_2038822	0.40534					3	2936749	9.71e-05	S03_2936749	0.579					1	23236387	0.00123692	S01_23236387	0.490196					8	13420342	6.01e-06	S08_13420342	0.211
3	2857901	8.31155e-07	S03_2857901	0.453883					3	2857900	8.31155e-07	S03_2857900	0.453883					10	3897405	9.87e-05	S10_3897405	0.225					1	5146835	0.00125176	S01_5146835	0.303922					8	13420351	6.01e-06	S08_13420351	0.211
3	2857936	8.31155e-07	S03_2857936	0.453883					3	2857901	8.31155e-07	S03_2857901	0.453883					10	3897414	9.87e-05	S10_3897414	0.225					1	4427359	0.00125215	S01_4427359	0.45098					8	13420417	6.01e-06	S08_13420417	0.211
3	2857956	8.31155e-07	S03_2857956	0.453883					3	2857936	8.31155e-07	S03_2857936	0.453883					1	5168038	0.0001	S01_5168038	0.331					1	27956714	0.00126891	S01_27956714	0.495098					8	13420429	6.01e-06	S08_13420429	0.211
3	2857905	8.31155e-07	S03_2857905	0.453883					3	2857956	8.31155e-07	S03_2857956	0.453883					6	19168212	0.0001	S06_19168212	0.208					1	4353319	0.00127418	S01_4353319	0.460784					8	13420441	6.01e-06	S08_13420441	0.211
3	2857961	8.31155e-07	S03_2857961	0.453883					3	2857905	8.31155e-07	S03_2857905	0.453883					11	15761623	0.000102	S11_15761623	0.376					1	2680932	0.00128609	S01_2680932	0.392157					8	13535463	6.01e-06	S08_13535463	0.211
3	2857972	8.31155e-07	S03_2857972	0.453883					3	2857961	8.31155e-07	S03_2857961	0.453883					11	18279	0.000103	S11_18279	0.697					1	2680971	0.00128609	S01_2680971	0.392157					8	13535486	6.01e-06	S08_13535486	0.211
3	2857995	8.31155e-07	S03_2857995	0.453883					3	2857972	8.31155e-07	S03_2857972	0.453883					3	45761062	0.000105	S03_45761062	0.556					3	3104745	0.00128644	S03_3104745	0.441176					8	13535577	6.01e-06	S08_13535577	0.211
3	2065282	8.75605e-07	S03_2065282	0.407767					3	2857995	8.31155e-07	S03_2857995	0.453883					3	45761100	0.000105	S03_45761100	0.556					2	9698911	0.00131328	S02_9698911	0.186275					8	13621449	6.01e-06	S08_13621449	0.211
3	2065275	8.75605e-07	S03_2065275	0.407767					3	2065282	8.75605e-07	S03_2065282	0.407767					6	23903147	0.000105	S06_23903147	0.185					7	26685742	0.00132901	S07_26685742	0.269608					8	12885085	6.03e-06	S08_12885085	0.258
3	1991935	8.85643e-07	S03_1991935	0.412621					3	2065275	8.75605e-07	S03_2065275	0.407767					3	503246	0.000106	S03_503246	0.365					1	4720553	0.00133583	S01_4720553	0.495098					8	7463304	6.07e-06	S08_7463304	0.258
3	2404665	1.10044e-06	S03_2404665	0.228155					3	1991935	8.85643e-07	S03_1991935	0.412621					3	3624617	0.000107	S03_3624617	0.573					11	7590340	0.00135428	S11_7590340	0.117647					1	14146875	6.15e-06	S01_14146875	0.391
3	2042565	1.15345e-06	S03_2042565	0.415049					3	2404665	1.10044e-06	S03_2404665	0.228155					3	3624675	0.000107	S03_3624675	0.573					1	5168777	0.0013652	S01_5168777	0.284314					1	15578801	6.23e-06	S01_15578801	0.312
3	2053824	1.25598e-06	S03_2053824	0.40534					3	2042565	1.15345e-06	S03_2042565	0.415049					3	3624681	0.000107	S03_3624681	0.573					10	24526848	0.00137898	S10_24526848	0.264706					1	15578819	6.23e-06	S01_15578819	0.312
3	1991901	1.29043e-06	S03_1991901	0.410194					3	2053824	1.25598e-06	S03_2053824	0.40534					3	3624722	0.000107	S03_3624722	0.573					3	2523505	0.00140092	S03_2523505	0.186275					1	15578879	6.23e-06	S01_15578879	0.312
3	2545998	1.49201e-06	S03_2545998	0.140777					3	1991901	1.29043e-06	S03_1991901	0.410194					6	23903268	0.000107	S06_23903268	0.18					4	24012018	0.00141098	S04_24012018	0.151961					8	13424944	6.23e-06	S08_13424944	0.195
3	2546039	1.49201e-06	S03_2546039	0.140777					3	2545998	1.49201e-06	S03_2545998	0.140777					1	5307858	0.000113	S01_5307858	0.174					1	25727703	0.00144302	S01_25727703	0.142157					1	14295249	6.36e-06	S01_14295249	0.359
3	2546063	1.49201e-06	S03_2546063	0.140777					3	2546039	1.49201e-06	S03_2546039	0.140777					4	22477633	0.000113	S04_22477633	0.404					1	6141915	0.00144593	S01_6141915	0.269608					1	28442645	6.41e-06	S01_28442645	0.195
3	2546033	1.49201e-06	S03_2546033	0.140777					3	2546063	1.49201e-06	S03_2546063	0.140777					3	2829206	0.000114	S03_2829206	0.528					1	6141956	0.00144593	S01_6141956	0.269608					8	6992392	6.46e-06	S08_6992392	0.266
3	2546040	1.49201e-06	S03_2546040	0.140777					3	2546033	1.49201e-06	S03_2546033	0.140777					3	45763953	0.000114	S03_45763953	0.584					1	3711904	0.00145307	S01_3711904	0.441176					8	13535413	6.49e-06	S08_13535413	0.258
3	2546057	1.49201e-06	S03_2546057	0.140777					3	2546040	1.49201e-06	S03_2546040	0.140777					11	15761538	0.000114	S11_15761538	0.388					1	3802950	0.00145479	S01_3802950	0.490196					8	13535433	6.49e-06	S08_13535433	0.258
3	2863608	1.64572e-06	S03_2863608	0.481796					3	2546057	1.49201e-06	S03_2546057	0.140777					3	10624870	0.000116	S03_10624870	0.309					3	45519335	0.00148514	S03_45519335	0.235294					1	9929671	6.7e-06	S01_9929671	0.328
3	2042539	2.23703e-06	S03_2042539	0.412621					3	2863608	1.64572e-06	S03_2863608	0.481796					10	3894565	0.000121	S10_3894565	0.427					3	2404665	0.00148699	S03_2404665	0.279412					8	7188489	6.71e-06	S08_7188489	0.266
3	3108877	2.35886e-06	S03_3108877	0.410194					3	2042539	2.23703e-06	S03_2042539	0.412621					3	8395758	0.000123	S03_8395758	0.185					1	3984771	0.00149333	S01_3984771	0.480392					1	14724285	6.72e-06	S01_14724285	0.266
3	1991645	2.47648e-06	S03_1991645	0.398058					3	3108877	2.35886e-06	S03_3108877	0.410194					3	37949295	0.000125	S03_37949295	0.129					1	3820391	0.00149383	S01_3820391	0.446078					1	14878825	6.72e-06	S01_14878825	0.266
3	3108809	2.48909e-06	S03_3108809	0.412621					3	1991645	2.47648e-06	S03_1991645	0.398058					4	1918043	0.000126	S04_1918043	0.64					1	2674255	0.00152713	S01_2674255	0.431373					1	14878831	6.72e-06	S01_14878831	0.266
3	1991635	3.07542e-06	S03_1991635	0.395631					3	3108809	2.48909e-06	S03_3108809	0.412621					2	23016731	0.000127	S02_23016731	0.483					1	4830836	0.00154291	S01_4830836	0.480392					1	14878895	6.72e-06	S01_14878895	0.266
3	3108676	3.12443e-06	S03_3108676	0.424757					3	1991635	3.07542e-06	S03_1991635	0.395631					10	4841663	0.000127	S10_4841663	0.444					3	13045226	0.00155844	S03_13045226	0.303922					1	14418988	6.73e-06	S01_14418988	0.297
3	3108729	3.12443e-06	S03_3108729	0.424757					3	3108676	3.12443e-06	S03_3108676	0.424757					3	11044017	0.000128	S03_11044017	0.135					1	27560308	0.00156721	S01_27560308	0.495098					1	6141771	6.76e-06	S01_6141771	0.164
3	2252084	3.4334e-06	S03_2252084	0.228155					3	3108729	3.12443e-06	S03_3108729	0.424757					7	37261941	0.000128	S07_37261941	0.534					1	23787844	0.00158132	S01_23787844	0.495098					8	13323635	6.79e-06	S08_13323635	0.211
3	1999956	3.55227e-06	S03_1999956	0.395631					3	2252084	3.4334e-06	S03_2252084	0.228155					7	37262016	0.000128	S07_37262016	0.534					1	4499587	0.00158406	S01_4499587	0.485294					1	14567232	6.87e-06	S01_14567232	0.375
3	2294453	3.58999e-06	S03_2294453	0.23301					3	1999956	3.55227e-06	S03_1999956	0.395631					6	23899544	0.00013	S06_23899544	0.174					1	4499651	0.00158406	S01_4499651	0.485294					1	13774637	6.92e-06	S01_13774637	0.359
3	2009284	3.63909e-06	S03_2009284	0.417476					3	2294453	3.58999e-06	S03_2294453	0.23301					4	22477670	0.000132	S04_22477670	0.438					1	5398465	0.00159534	S01_5398465	0.490196					8	7562407	6.93e-06	S08_7562407	0.273
3	2226797	3.64727e-06	S03_2226797	0.225728					3	2009284	3.63909e-06	S03_2009284	0.417476					11	27966531	0.000132	S11_27966531	0.281					1	3793455	0.00160725	S01_3793455	0.441176					8	13637251	6.97e-06	S08_13637251	0.211
3	2408580	4.19111e-06	S03_2408580	0.235437					3	2226797	3.64727e-06	S03_2226797	0.225728					3	1991635	0.000133	S03_1991635	0.433					1	5398456	0.00162325	S01_5398456	0.5					8	13637278	6.97e-06	S08_13637278	0.211
3	2408623	4.19111e-06	S03_2408623	0.235437					3	2408580	4.19111e-06	S03_2408580	0.235437					3	527667	0.000133	S03_527667	0.399					1	6110740	0.00164455	S01_6110740	0.27451					8	13637282	6.97e-06	S08_13637282	0.211
3	2857945	4.36275e-06	S03_2857945	0.451456					3	2408623	4.19111e-06	S03_2408623	0.235437					6	23903083	0.000134	S06_23903083	0.163					11	17132273	0.0016502	S11_17132273	0.0882353					1	14726745	7e-06	S01_14726745	0.258
3	2865900	4.51619e-06	S03_2865900	0.446602					3	2857945	4.36275e-06	S03_2857945	0.451456					7	28936160	0.000135	S07_28936160	0.41					11	17132297	0.0016502	S11_17132297	0.0882353					8	12968559	7.05e-06	S08_12968559	0.242
3	2513032	4.71973e-06	S03_2513032	0.135922					3	2865900	4.51619e-06	S03_2865900	0.446602					7	29300947	0.000136	S07_29300947	0.489					8	31136902	0.00165104	S08_31136902	0.0539216					8	9111556	7.05e-06	S08_9111556	0.297
3	3118210	5.19091e-06	S03_3118210	0.432039					3	2513032	4.71973e-06	S03_2513032	0.135922					11	31546028	0.000138	S11_31546028	0.438					1	4720693	0.00166118	S01_4720693	0.490196					8	9111561	7.05e-06	S08_9111561	0.297
3	3118203	5.86323e-06	S03_3118203	0.429612					3	3118210	5.19091e-06	S03_3118210	0.432039					8	16742093	0.000145	S08_16742093	0.09					3	2520923	0.00166989	S03_2520923	0.230392					8	9111572	7.05e-06	S08_9111572	0.297
3	2249149	5.90061e-06	S03_2249149	0.223301					3	3118203	5.86323e-06	S03_3118203	0.429612					3	45788243	0.000146	S03_45788243	0.567					7	26678539	0.00167956	S07_26678539	0.27451					1	14594135	7.09e-06	S01_14594135	0.258
3	2320824	5.90494e-06	S03_2320824	0.235437					3	2249149	5.90061e-06	S03_2249149	0.223301					3	548189	0.00015	S03_548189	0.466					3	43200798	0.00169144	S03_43200798	0.318627					8	13614884	7.14e-06	S08_13614884	0.211
3	3108675	6.36932e-06	S03_3108675	0.42233					3	2320824	5.90494e-06	S03_2320824	0.235437					3	3699535	0.000159	S03_3699535	0.612					1	5146711	0.00169657	S01_5146711	0.235294					8	13614885	7.14e-06	S08_13614885	0.211
3	2226706	7.7682e-06	S03_2226706	0.228155					3	3108675	6.36932e-06	S03_3108675	0.42233					3	45763825	0.000162	S03_45763825	0.579					3	2636680	0.00169872	S03_2636680	0.367647					8	9379032	7.19e-06	S08_9379032	0.281
3	2226731	7.7682e-06	S03_2226731	0.228155					3	2226706	7.7682e-06	S03_2226706	0.228155					3	45763840	0.000162	S03_45763840	0.579					1	5146725	0.00170182	S01_5146725	0.240196					8	9379056	7.19e-06	S08_9379056	0.281
3	2226739	7.7682e-06	S03_2226739	0.228155					3	2226731	7.7682e-06	S03_2226731	0.228155					3	45763892	0.000162	S03_45763892	0.579					1	27931072	0.00170379	S01_27931072	0.446078					1	10579871	7.26e-06	S01_10579871	0.383
3	2226741	7.7682e-06	S03_2226741	0.228155					3	2226739	7.7682e-06	S03_2226739	0.228155					3	45763923	0.000162	S03_45763923	0.579					11	29111757	0.00170695	S11_29111757	0.161765					1	10579874	7.26e-06	S01_10579874	0.383
3	2226743	7.7682e-06	S03_2226743	0.228155					3	2226741	7.7682e-06	S03_2226741	0.228155					3	45763950	0.000162	S03_45763950	0.579					4	25883649	0.0017123	S04_25883649	0.127451					1	10579896	7.26e-06	S01_10579896	0.383
3	2226795	7.7682e-06	S03_2226795	0.228155					3	2226743	7.7682e-06	S03_2226743	0.228155					3	3613355	0.000168	S03_3613355	0.584					4	25883655	0.0017123	S04_25883655	0.127451					1	10579924	7.26e-06	S01_10579924	0.383
3	2226803	7.7682e-06	S03_2226803	0.228155					3	2226795	7.7682e-06	S03_2226795	0.228155					3	3613466	0.000168	S03_3613466	0.584					11	19803937	0.00171816	S11_19803937	0.156863					1	10579959	7.26e-06	S01_10579959	0.383
3	2213496	8.36627e-06	S03_2213496	0.242718					3	2226803	7.7682e-06	S03_2226803	0.228155					2	18116010	0.000172	S02_18116010	0.051					1	21721045	0.00172384	S01_21721045	0.455882					1	10820563	7.29e-06	S01_10820563	0.602
3	2541796	8.55575e-06	S03_2541796	0.140777					3	2213496	8.36627e-06	S03_2213496	0.242718					3	3624821	0.000173	S03_3624821	0.59					7	12846275	0.0017393	S07_12846275	0.161765					1	27024569	7.29e-06	S01_27024569	0.203
3	2360868	8.88734e-06	S03_2360868	0.220874					3	2541796	8.55575e-06	S03_2541796	0.140777					1	51358393	0.000174	S01_51358393	0.36					1	21411206	0.00174997	S01_21411206	0.137255					8	7232909	7.36e-06	S08_7232909	0.281
3	2360888	8.88734e-06	S03_2360888	0.220874					3	2360868	8.88734e-06	S03_2360868	0.220874					1	3048119	0.000175	S01_3048119	0.157					1	3734134	0.00175338	S01_3734134	0.436275					8	7232942	7.36e-06	S08_7232942	0.281
3	2360898	8.88734e-06	S03_2360898	0.220874					3	2360888	8.88734e-06	S03_2360888	0.220874					1	5090021	0.000176	S01_5090021	0.635					10	20080775	0.00176928	S10_20080775	0.328431					8	8845127	7.52e-06	S08_8845127	0.328
3	2387773	1.10636e-05	S03_2387773	0.230583					3	2360898	8.88734e-06	S03_2360898	0.220874					6	24394196	0.00018	S06_24394196	0.14					3	3104772	0.00177106	S03_3104772	0.460784					8	7288132	7.62e-06	S08_7288132	0.281
3	2065792	1.13814e-05	S03_2065792	0.398058					3	2387773	1.10636e-05	S03_2387773	0.230583					3	1501130	0.000181	S03_1501130	0.438					1	32959784	0.00177671	S01_32959784	0.470588					8	7474463	7.62e-06	S08_7474463	0.281
3	2226810	1.13975e-05	S03_2226810	0.230583					3	2065792	1.13814e-05	S03_2065792	0.398058					3	3118210	0.000183	S03_3118210	0.567					1	27678026	0.00178435	S01_27678026	0.470588					1	14892539	7.69e-06	S01_14892539	0.281
3	2307361	1.15298e-05	S03_2307361	0.237864					3	2226810	1.13975e-05	S03_2226810	0.230583					3	2865728	0.000184	S03_2865728	0.517					4	25883704	0.00178885	S04_25883704	0.122549					1	14892622	7.69e-06	S01_14892622	0.281
3	2310734	1.18456e-05	S03_2310734	0.225728					3	2307361	1.15298e-05	S03_2307361	0.237864					3	2865732	0.000184	S03_2865732	0.517					1	3820336	0.00180275	S01_3820336	0.441176					1	16007981	7.69e-06	S01_16007981	0.281
3	2235910	1.23957e-05	S03_2235910	0.223301					3	2310734	1.18456e-05	S03_2310734	0.225728					6	24315564	0.000184	S06_24315564	0.118					1	3820406	0.00180275	S01_3820406	0.441176					1	16185303	7.69e-06	S01_16185303	0.281
3	2235955	1.23957e-05	S03_2235955	0.223301					3	2235910	1.23957e-05	S03_2235910	0.223301					11	108532	0.000187	S11_108532	0.708					1	3820409	0.00180275	S01_3820409	0.441176					1	32372774	7.9e-06	S01_32372774	0.203
3	2235905	1.23957e-05	S03_2235905	0.223301					3	2235955	1.23957e-05	S03_2235955	0.223301					7	26505355	0.00019	S07_26505355	0.421					1	3820427	0.00180275	S01_3820427	0.441176					8	9950143	7.97e-06	S08_9950143	0.406
3	2364255	1.29579e-05	S03_2364255	0.240291					3	2235905	1.23957e-05	S03_2235905	0.223301					4	502663	0.000192	S04_502663	0.152					10	24526752	0.00181712	S10_24526752	0.308824					1	10743303	8.05e-06	S01_10743303	0.391
3	2328059	1.43655e-05	S03_2328059	0.228155					3	2364255	1.29579e-05	S03_2364255	0.240291					1	4871954	0.000193	S01_4871954	0.388					1	4428468	0.0018287	S01_4428468	0.460784					1	11374036	8.05e-06	S01_11374036	0.391
3	2347062	1.46166e-05	S03_2347062	0.240291					3	2328059	1.43655e-05	S03_2328059	0.228155					1	4872034	0.000193	S01_4872034	0.388					5	32654934	0.00183825	S05_32654934	0.392157					1	12643515	8.05e-06	S01_12643515	0.609
3	2217724	1.49292e-05	S03_2217724	0.230583					3	2347062	1.46166e-05	S03_2347062	0.240291					3	43136487	0.000198	S03_43136487	0.315					1	4779853	0.00183936	S01_4779853	0.45098					1	13131078	8.05e-06	S01_13131078	0.391
3	2217778	1.49292e-05	S03_2217778	0.230583					3	2217724	1.49292e-05	S03_2217724	0.230583					5	13923935	0.0002	S05_13923935	0.079					1	3876933	0.00186006	S01_3876933	0.446078					1	13131096	8.05e-06	S01_13131096	0.391
3	2217727	1.49292e-05	S03_2217727	0.230583					3	2217778	1.49292e-05	S03_2217778	0.230583					4	22477694	0.000204	S04_22477694	0.41					1	21423720	0.00186478	S01_21423720	0.470588					8	9532789	8.1e-06	S08_9532789	0.406
3	2217757	1.49292e-05	S03_2217757	0.230583					3	2217727	1.49292e-05	S03_2217727	0.230583					3	43200798	0.000205	S03_43200798	0.309					1	3984894	0.00186554	S01_3984894	0.47549					1	5948066	8.11e-06	S01_5948066	0.172
3	2294497	1.59639e-05	S03_2294497	0.228155					3	2217757	1.49292e-05	S03_2217757	0.230583					6	26175435	0.000208	S06_26175435	0.213					1	3984910	0.00186554	S01_3984910	0.47549					8	9317249	8.18e-06	S08_9317249	0.336
3	2294516	1.59639e-05	S03_2294516	0.228155					3	2294497	1.59639e-05	S03_2294497	0.228155					3	45745335	0.000212	S03_45745335	0.556					3	2624136	0.0018689	S03_2624136	0.377451					8	9317276	8.18e-06	S08_9317276	0.336
3	2294575	1.59639e-05	S03_2294575	0.228155					3	2294516	1.59639e-05	S03_2294516	0.228155					3	45758221	0.000214	S03_45758221	0.551					1	27769513	0.00187762	S01_27769513	0.480392					8	9317325	8.18e-06	S08_9317325	0.336
3	2294458	1.59639e-05	S03_2294458	0.228155					3	2294575	1.59639e-05	S03_2294575	0.228155					3	43143444	0.000217	S03_43143444	0.309					3	2065790	0.00187955	S03_2065790	0.264706					8	9317368	8.18e-06	S08_9317368	0.336
3	2294519	1.59639e-05	S03_2294519	0.228155					3	2294458	1.59639e-05	S03_2294458	0.228155					3	45788315	0.000217	S03_45788315	0.551					1	21762834	0.0018824	S01_21762834	0.426471					8	9317386	8.18e-06	S08_9317386	0.336
3	2294569	1.59639e-05	S03_2294569	0.228155					3	2294519	1.59639e-05	S03_2294519	0.228155					3	45788336	0.000217	S03_45788336	0.551					4	528931	0.00188813	S04_528931	0.117647					1	11778423	8.24e-06	S01_11778423	0.383
3	2294577	1.59639e-05	S03_2294577	0.228155					3	2294569	1.59639e-05	S03_2294569	0.228155					11	52119552	0.000219	S11_52119552	0.112					1	4505911	0.00189948	S01_4505911	0.490196					8	12987038	8.27e-06	S08_12987038	0.25
3	2065789	1.89483e-05	S03_2065789	0.395631					3	2294577	1.59639e-05	S03_2294577	0.228155					3	3641561	0.000222	S03_3641561	0.584					8	52376955	0.00191166	S08_52376955	0.132353					8	12987048	8.27e-06	S08_12987048	0.25
3	2065790	1.89483e-05	S03_2065790	0.395631					3	2065789	1.89483e-05	S03_2065789	0.395631					4	2395745	0.000226	S04_2395745	0.73					2	47244482	0.00192583	S02_47244482	0.328431					1	15352403	8.3e-06	S01_15352403	0.281
3	2823238	2.14663e-05	S03_2823238	0.451456					3	2065790	1.89483e-05	S03_2065790	0.395631					3	45759747	0.00023	S03_45759747	0.551					3	2982748	0.00197097	S03_2982748	0.485294					1	16588378	8.3e-06	S01_16588378	0.281
3	2235924	2.17634e-05	S03_2235924	0.220874					3	2823238	2.14663e-05	S03_2823238	0.451456					3	17279206	0.000231	S03_17279206	0.157					7	26686624	0.00199372	S07_26686624	0.269608					8	11555583	8.32e-06	S08_11555583	0.273
3	2235943	2.17634e-05	S03_2235943	0.220874					3	2235924	2.17634e-05	S03_2235924	0.220874					1	2416085	0.000239	S01_2416085	0.326					1	6096085	0.00199443	S01_6096085	0.254902					8	12758866	8.35e-06	S08_12758866	0.25
3	2235984	2.17634e-05	S03_2235984	0.220874					3	2235943	2.17634e-05	S03_2235943	0.220874					1	2416144	0.000239	S01_2416144	0.326					10	30317302	0.00199544	S10_30317302	0.455882					8	12662144	8.36e-06	S08_12662144	0.25
3	2236020	2.17634e-05	S03_2236020	0.220874					3	2235984	2.17634e-05	S03_2235984	0.220874					1	2416150	0.000239	S01_2416150	0.326					1	4720490	0.00202024	S01_4720490	0.470588					8	12662202	8.36e-06	S08_12662202	0.25
3	2235950	2.17634e-05	S03_2235950	0.220874					3	2236020	2.17634e-05	S03_2236020	0.220874					1	4821912	0.00024	S01_4821912	0.618					4	46676624	0.00202394	S04_46676624	0.245098					8	12662310	8.36e-06	S08_12662310	0.25
3	2235987	2.17634e-05	S03_2235987	0.220874					3	2235950	2.17634e-05	S03_2235950	0.220874					4	2031178	0.000242	S04_2031178	0.281					4	528799	0.00202742	S04_528799	0.112745					8	12825322	8.36e-06	S08_12825322	0.25
3	2865689	2.64216e-05	S03_2865689	0.410194					3	2235987	2.17634e-05	S03_2235987	0.220874					11	16061202	0.000242	S11_16061202	0.051					11	28421888	0.00203094	S11_28421888	0.142157					8	12825336	8.36e-06	S08_12825336	0.25
3	2419140	2.71243e-05	S03_2419140	0.206311					3	2865689	2.64216e-05	S03_2865689	0.410194					10	3897364	0.000252	S10_3897364	0.174					1	3931243	0.00205645	S01_3931243	0.196078					8	12825342	8.36e-06	S08_12825342	0.25
3	2309540	2.72429e-05	S03_2309540	0.23301					3	2419140	2.71243e-05	S03_2419140	0.206311					1	2303063	0.000254	S01_2303063	0.326					1	4693138	0.0020816	S01_4693138	0.441176					8	12825373	8.36e-06	S08_12825373	0.25
3	2213596	2.81636e-05	S03_2213596	0.235437					3	2309540	2.72429e-05	S03_2309540	0.23301					8	47822876	0.000261	S08_47822876	0.258					1	5019329	0.00208178	S01_5019329	0.397059					8	12970014	8.36e-06	S08_12970014	0.25
3	2217686	3.85519e-05	S03_2217686	0.228155					3	2213596	2.81636e-05	S03_2213596	0.235437					11	26107264	0.000262	S11_26107264	0.18					4	2184445	0.00208925	S04_2184445	0.333333					1	14381424	8.39e-06	S01_14381424	0.375
3	2287068	4.82551e-05	S03_2287068	0.235437					3	2217686	3.85519e-05	S03_2217686	0.228155					2	5676563	0.000263	S02_5676563	0.067					2	47246448	0.00211115	S02_47246448	0.25					1	14381436	8.39e-06	S01_14381436	0.375
8	26083722	5.38313e-05	S08_26083722	0.0606796					3	2287068	4.82551e-05	S03_2287068	0.235437					10	3844872	0.000263	S10_3844872	0.444					3	2553137	0.00215113	S03_2553137	0.22549					1	14381505	8.39e-06	S01_14381505	0.375
3	2029979	5.53929e-05	S03_2029979	0.40534					8	26083722	5.38313e-05	S08_26083722	0.0606796					3	2589938	0.000266	S03_2589938	0.292					3	2553263	0.00215113	S03_2553263	0.22549					1	14381521	8.39e-06	S01_14381521	0.375
3	2809969	5.74209e-05	S03_2809969	0.378641					3	2029979	5.53929e-05	S03_2029979	0.40534					6	3595674	0.000266	S06_3595674	0.146					1	3764565	0.00216053	S01_3764565	0.465686					1	14381598	8.39e-06	S01_14381598	0.375
3	2809998	5.74209e-05	S03_2809998	0.378641					3	2809969	5.74209e-05	S03_2809969	0.378641					3	43616862	0.000267	S03_43616862	0.315					1	3869657	0.00217846	S01_3869657	0.421569					1	10339000	8.44e-06	S01_10339000	0.367
3	2810016	5.74209e-05	S03_2810016	0.378641					3	2809998	5.74209e-05	S03_2809998	0.378641					3	8706490	0.000268	S03_8706490	0.129					1	24034358	0.00219753	S01_24034358	0.411765					1	10339020	8.44e-06	S01_10339020	0.367
3	2294476	6.2155e-05	S03_2294476	0.228155					3	2810016	5.74209e-05	S03_2810016	0.378641					6	23967698	0.000269	S06_23967698	0.152					4	528928	0.00221056	S04_528928	0.127451					1	10339094	8.44e-06	S01_10339094	0.367
3	2336760	6.48881e-05	S03_2336760	0.230583					3	2294476	6.2155e-05	S03_2294476	0.228155					7	2536820	0.00027	S07_2536820	0.264					2	47246309	0.00222997	S02_47246309	0.323529					1	10339107	8.44e-06	S01_10339107	0.367
3	2336926	6.48881e-05	S03_2336926	0.230583					3	2336760	6.48881e-05	S03_2336760	0.230583					7	2536825	0.00027	S07_2536825	0.264					1	4494029	0.00223647	S01_4494029	0.495098					1	6148227	8.44e-06	S01_6148227	0.172
3	2429009	7.04876e-05	S03_2429009	0.206311					3	2336926	6.48881e-05	S03_2336926	0.230583					7	28936266	0.000271	S07_28936266	0.416					1	4494036	0.00223647	S01_4494036	0.495098					8	13638918	8.54e-06	S08_13638918	0.234
3	2429014	7.04876e-05	S03_2429014	0.206311					3	2429009	7.04876e-05	S03_2429009	0.206311					3	45761173	0.000272	S03_45761173	0.551					1	4494065	0.00223647	S01_4494065	0.495098					8	13638928	8.54e-06	S08_13638928	0.234
3	3624675	7.47348e-05	S03_3624675	0.348301					3	2429014	7.04876e-05	S03_2429014	0.206311					6	24010000	0.000273	S06_24010000	0.281					1	4494091	0.00223647	S01_4494091	0.495098					8	13638966	8.54e-06	S08_13638966	0.234
3	3624681	7.47348e-05	S03_3624681	0.348301					3	3624675	7.47348e-05	S03_3624675	0.348301					6	24010002	0.000273	S06_24010002	0.281					3	2401040	0.00227092	S03_2401040	0.284314					8	7568349	8.63e-06	S08_7568349	0.297
3	2293518	7.78935e-05	S03_2293518	0.218447					3	3624681	7.47348e-05	S03_3624681	0.348301					6	24010099	0.000273	S06_24010099	0.281					1	27796274	0.0023045	S01_27796274	0.431373					8	13456321	8.64e-06	S08_13456321	0.219
3	2293596	7.78935e-05	S03_2293596	0.218447					3	2293518	7.78935e-05	S03_2293518	0.218447					3	45676826	0.000275	S03_45676826	0.556					4	25883647	0.0023078	S04_25883647	0.122549					8	13456335	8.64e-06	S08_13456335	0.219
3	1288643	9.93044e-05	S03_1288643	0.114078					3	2293596	7.78935e-05	S03_2293596	0.218447					8	42265184	0.000275	S08_42265184	0.084					7	755728	0.00232323	S07_755728	0.151961					8	13456337	8.64e-06	S08_13456337	0.219
3	1288663	9.93044e-05	S03_1288663	0.114078					3	1288643	9.93044e-05	S03_1288643	0.114078					5	20024489	0.000277	S05_20024489	0.551					1	21182257	0.00234006	S01_21182257	0.191176					8	13456392	8.64e-06	S08_13456392	0.219
3	3624617	0.000111507	S03_3624617	0.348301					3	1288663	9.93044e-05	S03_1288663	0.114078					4	1918025	0.000283	S04_1918025	0.337					7	26539219	0.00234961	S07_26539219	0.308824					8	13456432	8.64e-06	S08_13456432	0.219
3	2287226	0.000111779	S03_2287226	0.23301					3	3624617	0.000111507	S03_3624617	0.348301					4	2579488	0.000283	S04_2579488	0.23					4	25883631	0.00235534	S04_25883631	0.132353					1	17014403	8.65e-06	S01_17014403	0.277
3	2413450	0.000112435	S03_2413450	0.206311					3	2287226	0.000111779	S03_2287226	0.23301					4	2579540	0.000283	S04_2579540	0.23					1	4434375	0.00237581	S01_4434375	0.421569					1	28874854	8.81e-06	S01_28874854	0.273
3	2865732	0.000112475	S03_2865732	0.432039					3	2413450	0.000112435	S03_2413450	0.206311					3	2443374	0.000287	S03_2443374	0.32					8	42345765	0.00240184	S08_42345765	0.102941					1	6141915	8.84e-06	S01_6141915	0.172
3	2225965	0.000121207	S03_2225965	0.223301					3	2865732	0.000112475	S03_2865732	0.432039					4	2031081	0.000287	S04_2031081	0.292					1	50989025	0.00241935	S01_50989025	0.0539216					1	6141956	8.84e-06	S01_6141956	0.172
3	2225917	0.000121207	S03_2225917	0.223301					3	2225965	0.000121207	S03_2225965	0.223301					6	23942812	0.000288	S06_23942812	0.174					1	50989043	0.00241935	S01_50989043	0.0539216					8	25601650	8.84e-06	S08_25601650	0.211
3	2225944	0.000121207	S03_2225944	0.223301					3	2225917	0.000121207	S03_2225917	0.223301					1	2543309	0.000289	S01_2543309	0.371					1	50989050	0.00241935	S01_50989050	0.0539216					8	35848196	8.84e-06	S08_35848196	0.211
8	48305395	0.000122073	S08_48305395	0.213592					3	2225944	0.000121207	S03_2225944	0.223301					1	2543314	0.000289	S01_2543314	0.371					1	50989076	0.00241935	S01_50989076	0.0539216					1	15375143	8.9e-06	S01_15375143	0.266
3	2332628	0.000131677	S03_2332628	0.230583					8	48305395	0.000122073	S08_48305395	0.213592					1	2543318	0.000289	S01_2543318	0.371					1	50989078	0.00241935	S01_50989078	0.0539216					1	15899289	8.9e-06	S01_15899289	0.266
3	2332711	0.000131677	S03_2332711	0.230583					3	2332628	0.000131677	S03_2332628	0.230583					1	2543337	0.000289	S01_2543337	0.371					1	50989082	0.00241935	S01_50989082	0.0539216					1	15899360	8.9e-06	S01_15899360	0.266
3	2332725	0.000131677	S03_2332725	0.230583					3	2332711	0.000131677	S03_2332711	0.230583					1	2543349	0.000289	S01_2543349	0.371					1	50989084	0.00241935	S01_50989084	0.0539216					1	15993394	8.9e-06	S01_15993394	0.266
3	2332686	0.000131677	S03_2332686	0.230583					3	2332725	0.000131677	S03_2332725	0.230583					3	45761089	0.00029	S03_45761089	0.567					1	50989091	0.00241935	S01_50989091	0.0539216					1	15996547	8.9e-06	S01_15996547	0.266
3	2332687	0.000131677	S03_2332687	0.230583					3	2332686	0.000131677	S03_2332686	0.230583					8	3221418	0.00029	S08_3221418	0.197					1	50989094	0.00241935	S01_50989094	0.0539216					1	17421180	8.9e-06	S01_17421180	0.266
3	2803414	0.000140852	S03_2803414	0.378641					3	2332687	0.000131677	S03_2332687	0.230583					8	38270925	0.000291	S08_38270925	0.534					1	50989103	0.00241935	S01_50989103	0.0539216					8	12796777	8.93e-06	S08_12796777	0.266
8	45896574	0.000157134	S08_45896574	0.165049					3	2803414	0.000140852	S03_2803414	0.378641					8	38270929	0.000291	S08_38270929	0.534					1	50989104	0.00241935	S01_50989104	0.0539216					8	12796785	8.93e-06	S08_12796785	0.266
3	2425684	0.000158359	S03_2425684	0.201456					8	45896574	0.000157134	S08_45896574	0.165049					8	38270942	0.000291	S08_38270942	0.534					1	50989105	0.00241935	S01_50989105	0.0539216					8	12796798	8.93e-06	S08_12796798	0.266
3	2425686	0.000158359	S03_2425686	0.201456					3	2425684	0.000158359	S03_2425684	0.201456					8	38271044	0.000291	S08_38271044	0.534					1	50989119	0.00241935	S01_50989119	0.0539216					8	12796853	8.93e-06	S08_12796853	0.266
3	2429013	0.000177271	S03_2429013	0.203883					3	2425686	0.000158359	S03_2425686	0.201456					6	1830698	0.000294	S06_1830698	0.112					7	31684686	0.00242398	S07_31684686	0.142157					8	12796892	8.93e-06	S08_12796892	0.266
3	2865728	0.000203239	S03_2865728	0.427184					3	2429013	0.000177271	S03_2429013	0.203883					4	22477687	0.000304	S04_22477687	0.416					1	4693658	0.00242618	S01_4693658	0.436275					1	17138859	8.95e-06	S01_17138859	0.266
3	2413442	0.00023072	S03_2413442	0.203883					3	2865728	0.000203239	S03_2865728	0.427184					3	76685	0.000306	S03_76685	0.275					1	8313551	0.00243051	S01_8313551	0.411765					8	8978900	9.08e-06	S08_8978900	0.336
3	2413429	0.00023072	S03_2413429	0.203883					3	2413442	0.00023072	S03_2413442	0.203883					3	76687	0.000306	S03_76687	0.275					6	12525403	0.00244483	S06_12525403	0.196078					8	8978932	9.08e-06	S08_8978932	0.336
3	2413433	0.00023072	S03_2413433	0.203883					3	2413429	0.00023072	S03_2413429	0.203883					3	76696	0.000306	S03_76696	0.275					9	4850818	0.00245284	S09_4850818	0.220588					1	25974582	9.15e-06	S01_25974582	0.172
3	2813961	0.000249259	S03_2813961	0.48665					3	2413433	0.00023072	S03_2413433	0.203883					6	1531867	0.000306	S06_1531867	0.236					4	46727477	0.00250417	S04_46727477	0.240196					1	6182693	9.21e-06	S01_6182693	0.172
11	21062380	0.000249458	S11_21062380	0.128641					3	2813961	0.000249259	S03_2813961	0.48665					6	22326101	0.000306	S06_22326101	0.135					1	3984751	0.00250571	S01_3984751	0.480392					1	6182701	9.21e-06	S01_6182701	0.172
11	21062424	0.000249458	S11_21062424	0.128641					11	21062380	0.000249458	S11_21062380	0.128641					3	43179410	0.000313	S03_43179410	0.309					11	37048504	0.00253187	S11_37048504	0.0931373					8	29412553	9.23e-06	S08_29412553	0.211
8	687567	0.000253783	S08_687567	0.065534					11	21062424	0.000249458	S11_21062424	0.128641					10	6347840	0.000313	S10_6347840	0.219					1	27903133	0.00254005	S01_27903133	0.470588					8	29412675	9.23e-06	S08_29412675	0.211
3	2193963	0.000298172	S03_2193963	0.194175					8	687567	0.000253783	S08_687567	0.065534					3	43274457	0.000317	S03_43274457	0.343					10	24526871	0.00254932	S10_24526871	0.313725					1	12798058	9.24e-06	S01_12798058	0.391
3	2193975	0.000298172	S03_2193975	0.194175					3	2193963	0.000298172	S03_2193963	0.194175					4	2588133	0.000317	S04_2588133	0.253					3	6746199	0.0025595	S03_6746199	0.279412					1	6244893	9.4e-06	S01_6244893	0.172
3	2193965	0.000298172	S03_2193965	0.194175					3	2193975	0.000298172	S03_2193975	0.194175					10	3891813	0.000318	S10_3891813	0.438					3	6746207	0.0025595	S03_6746207	0.279412					1	10027170	9.48e-06	S01_10027170	0.367
3	2194051	0.000298172	S03_2194051	0.194175					3	2193965	0.000298172	S03_2193965	0.194175					11	29646333	0.000318	S11_29646333	0.107					3	24943370	0.00256154	S03_24943370	0.0735294					1	10658860	9.54e-06	S01_10658860	0.391
5	16249783	0.000301316	S05_16249783	0.220874					3	2194051	0.000298172	S03_2194051	0.194175					1	4199942	0.00032	S01_4199942	0.354					4	46727431	0.00256954	S04_46727431	0.210784					1	6141657	9.54e-06	S01_6141657	0.172
5	16249810	0.000301316	S05_16249810	0.220874					5	16249783	0.000301316	S05_16249783	0.220874					3	45761176	0.000322	S03_45761176	0.551					1	2688035	0.00258593	S01_2688035	0.397059					8	12110573	9.56e-06	S08_12110573	0.242
11	21062494	0.000399741	S11_21062494	0.131068					5	16249810	0.000301316	S05_16249810	0.220874					3	45761239	0.000322	S03_45761239	0.551					2	47246422	0.00259201	S02_47246422	0.303922					1	11296647	9.58e-06	S01_11296647	0.383
8	46887806	0.000406759	S08_46887806	0.169903					11	21062494	0.000399741	S11_21062494	0.131068					11	53496928	0.000323	S11_53496928	0.067					11	28421827	0.00260394	S11_28421827	0.156863					1	11296740	9.58e-06	S01_11296740	0.383
3	3624722	0.000408552	S03_3624722	0.348301					8	46887806	0.000406759	S08_46887806	0.169903					1	51358956	0.000328	S01_51358956	0.36					1	23495602	0.00260585	S01_23495602	0.480392					8	8978875	9.69e-06	S08_8978875	0.344
3	2185336	0.000426294	S03_2185336	0.199029					3	3624722	0.000408552	S03_3624722	0.348301					6	22639318	0.000329	S06_22639318	0.135					3	3108729	0.00261719	S03_3108729	0.465686					8	9023750	9.69e-06	S08_9023750	0.344
7	32666601	0.000503634	S07_32666601	0.245146					3	2185336	0.000426294	S03_2185336	0.199029					1	16932897	0.00033	S01_16932897	0.067					3	2865900	0.002639	S03_2865900	0.411765					1	10238322	9.7e-06	S01_10238322	0.367
3	3587998	0.000508958	S03_3587998	0.355583					7	32666601	0.000503634	S07_32666601	0.245146					11	12509968	0.000332	S11_12509968	0.084					2	9698904	0.00265415	S02_9698904	0.191176					1	10299375	9.7e-06	S01_10299375	0.367
3	2085319	0.00051611	S03_2085319	0.206311					3	3587998	0.000508958	S03_3587998	0.355583					4	9845440	0.000334	S04_9845440	0.124					4	27633337	0.00270683	S04_27633337	0.122549					1	13491694	9.7e-06	S01_13491694	0.367
3	2085365	0.00051611	S03_2085365	0.206311					3	2085319	0.00051611	S03_2085319	0.206311					10	3639574	0.000335	S10_3639574	0.36					7	26678563	0.00272169	S07_26678563	0.230392					8	9111227	9.75e-06	S08_9111227	0.352
3	2085366	0.00051611	S03_2085366	0.206311					3	2085365	0.00051611	S03_2085365	0.206311					10	3639653	0.000335	S10_3639653	0.36					1	3820343	0.00272514	S01_3820343	0.446078					8	12825332	9.79e-06	S08_12825332	0.258
3	2085380	0.00051611	S03_2085380	0.206311					3	2085366	0.00051611	S03_2085366	0.206311					3	15139257	0.000336	S03_15139257	0.197					9	19476676	0.00272681	S09_19476676	0.156863					8	13404401	9.92e-06	S08_13404401	0.203
3	2085423	0.00051611	S03_2085423	0.206311					3	2085380	0.00051611	S03_2085380	0.206311					3	15139274	0.000336	S03_15139274	0.197					1	23329931	0.00273034	S01_23329931	0.318627					8	13404412	9.92e-06	S08_13404412	0.203
3	2086376	0.000604222	S03_2086376	0.208738					3	2085423	0.00051611	S03_2085423	0.206311					3	15139303	0.000336	S03_15139303	0.197					11	28421765	0.00273344	S11_28421765	0.151961					1	28113512	9.94e-06	S01_28113512	0.172
3	2094591	0.000609815	S03_2094591	0.199029					3	2086376	0.000604222	S03_2086376	0.208738					3	15139312	0.000336	S03_15139312	0.197					9	47522	0.00274577	S09_47522	0.102941					8	8990453	9.98e-06	S08_8990453	0.32
2	39937661	0.000673336	S02_39937661	0.121359					3	2094591	0.000609815	S03_2094591	0.199029					7	26394425	0.000338	S07_26394425	0.281					2	19346542	0.00275456	S02_19346542	0.0637255					8	9240497	1e-05	S08_9240497	0.414
2	39937576	0.000673336	S02_39937576	0.121359					2	39937661	0.000673336	S02_39937661	0.121359					8	5257016	0.000338	S08_5257016	0.68					9	4850873	0.00275581	S09_4850873	0.289216					1	11415839	1.01e-05	S01_11415839	0.398
8	47478694	0.000692497	S08_47478694	0.157767					2	39937576	0.000673336	S02_39937576	0.121359					9	36638215	0.000338	S09_36638215	0.27					1	4720597	0.00277787	S01_4720597	0.470588					1	9889466	1.01e-05	S01_9889466	0.383
3	1386727	0.000755192	S03_1386727	0.192961					8	47478694	0.000692497	S08_47478694	0.157767					3	43490641	0.000341	S03_43490641	0.157					1	3869599	0.00280316	S01_3869599	0.416667					8	12832557	1.02e-05	S08_12832557	0.242
8	27065833	0.000847592	S08_27065833	0.196602					3	1386727	0.000755192	S03_1386727	0.192961					11	27966538	0.000342	S11_27966538	0.287					1	3869666	0.00280316	S01_3869666	0.416667					1	15553393	1.04e-05	S01_15553393	0.281
8	9783769	0.000853462	S08_9783769	0.133495					8	27065833	0.000847592	S08_27065833	0.196602					3	24544138	0.000343	S03_24544138	0.275					7	9393412	0.00282075	S07_9393412	0.122549					1	17312388	1.04e-05	S01_17312388	0.293
7	29209586	0.000866548	S07_29209586	0.0788835					8	9783769	0.000853462	S08_9783769	0.133495					2	4302262	0.000344	S02_4302262	0.82					7	9393460	0.00282075	S07_9393460	0.122549					8	12515791	1.04e-05	S08_12515791	0.273
3	2201786	0.000868845	S03_2201786	0.201456					7	29209586	0.000866548	S07_29209586	0.0788835					3	410199	0.000345	S03_410199	0.449					1	4825562	0.00282755	S01_4825562	0.465686					8	12515824	1.04e-05	S08_12515824	0.273
3	2201838	0.000868845	S03_2201838	0.201456					3	2201786	0.000868845	S03_2201786	0.201456					3	3699394	0.000347	S03_3699394	0.573					2	27186614	0.00283537	S02_27186614	0.0882353					8	12515829	1.04e-05	S08_12515829	0.273
3	2201903	0.000868845	S03_2201903	0.201456					3	2201838	0.000868845	S03_2201838	0.201456					3	421029	0.000352	S03_421029	0.449					1	3765225	0.00285738	S01_3765225	0.480392					8	12515837	1.04e-05	S08_12515837	0.273
7	32666600	0.000880215	S07_32666600	0.242718					3	2201903	0.000868845	S03_2201903	0.201456					3	275556	0.000353	S03_275556	0.455					1	2710265	0.00287178	S01_2710265	0.392157					8	12515859	1.04e-05	S08_12515859	0.273
7	32666658	0.000880215	S07_32666658	0.242718					7	32666600	0.000880215	S07_32666600	0.242718					3	275712	0.000353	S03_275712	0.455					1	3801723	0.00289314	S01_3801723	0.485294					8	9267379	1.05e-05	S08_9267379	0.352
11	14073966	0.000924032	S11_14073966	0.123786					7	32666658	0.000880215	S07_32666658	0.242718					3	3088428	0.000354	S03_3088428	0.567					7	482081	0.00291084	S07_482081	0.27451					1	12648556	1.06e-05	S01_12648556	0.414
8	687562	0.000933196	S08_687562	0.0800971					11	14073966	0.000924032	S11_14073966	0.123786					10	3844792	0.000361	S10_3844792	0.449					5	39626224	0.00291849	S05_39626224	0.495098					1	12648655	1.06e-05	S01_12648655	0.586
8	687563	0.000933196	S08_687563	0.0800971					8	687562	0.000933196	S08_687562	0.0800971					10	3844800	0.000361	S10_3844800	0.449					1	23253393	0.00293076	S01_23253393	0.215686					1	12648692	1.06e-05	S01_12648692	0.586
8	687583	0.000933196	S08_687583	0.0800971					8	687563	0.000933196	S08_687563	0.0800971					10	3844808	0.000361	S10_3844808	0.449					1	4693168	0.0029522	S01_4693168	0.436275					1	12971545	1.06e-05	S01_12971545	0.586
8	687662	0.000933196	S08_687662	0.0800971					8	687583	0.000933196	S08_687583	0.0800971					10	3844812	0.000361	S10_3844812	0.449					1	6122113	0.00297939	S01_6122113	0.20098					8	8588863	1.06e-05	S08_8588863	0.359
3	2094301	0.000979864	S03_2094301	0.208738					8	687662	0.000933196	S08_687662	0.0800971					10	3844813	0.000361	S10_3844813	0.449					1	4385393	0.00300224	S01_4385393	0.416667					8	8588960	1.06e-05	S08_8588960	0.359
8	45896421	0.00103079	S08_45896421	0.162621					3	2094301	0.000979864	S03_2094301	0.208738					10	3844820	0.000361	S10_3844820	0.449					7	26652488	0.00304778	S07_26652488	0.29902					8	8768052	1.06e-05	S08_8768052	0.359
8	34543802	0.00106849	S08_34543802	0.201456					8	45896421	0.00103079	S08_45896421	0.162621					10	3844854	0.000361	S10_3844854	0.449					1	6148227	0.0030595	S01_6148227	0.240196					8	8844944	1.06e-05	S08_8844944	0.359
3	2094434	0.00118066	S03_2094434	0.199029					8	34543802	0.00106849	S08_34543802	0.201456					10	3844869	0.000361	S10_3844869	0.449					3	2834607	0.00306976	S03_2834607	0.411765					8	8844948	1.06e-05	S08_8844948	0.359
8	40644717	0.00118315	S08_40644717	0.169903					3	2094434	0.00118066	S03_2094434	0.199029					3	45568345	0.00037	S03_45568345	0.348					3	2834684	0.00306976	S03_2834684	0.411765					1	15572476	1.07e-05	S01_15572476	0.266
8	47294536	0.00120482	S08_47294536	0.167476					8	40644717	0.00118315	S08_40644717	0.169903					4	45732	0.000374	S04_45732	0.416					11	28421794	0.00313326	S11_28421794	0.186275					8	11502710	1.07e-05	S08_11502710	0.273
8	48515865	0.00120482	S08_48515865	0.167476					8	47294536	0.00120482	S08_47294536	0.167476					4	2574109	0.000377	S04_2574109	0.253					11	28421797	0.00313326	S11_28421797	0.186275					8	8766944	1.07e-05	S08_8766944	0.367
3	2094249	0.00122842	S03_2094249	0.206311					8	48515865	0.00120482	S08_48515865	0.167476					4	2574112	0.000377	S04_2574112	0.253					11	28421863	0.00313326	S11_28421863	0.186275					8	8766946	1.07e-05	S08_8766946	0.367
8	45264830	0.00131475	S08_45264830	0.165049					3	2094249	0.00122842	S03_2094249	0.206311					4	2574127	0.000377	S04_2574127	0.253					1	4178924	0.00314953	S01_4178924	0.465686					8	8766953	1.07e-05	S08_8766953	0.367
3	1292353	0.00134431	S03_1292353	0.0970874					8	45264830	0.00131475	S08_45264830	0.165049					3	2061830	0.000378	S03_2061830	0.551					1	2645807	0.00316062	S01_2645807	0.436275					8	8766957	1.07e-05	S08_8766957	0.367
8	35401766	0.00139992	S08_35401766	0.196602					3	1292353	0.00134431	S03_1292353	0.0970874					4	1917891	0.000386	S04_1917891	0.674					1	16175173	0.0031697	S01_16175173	0.220588					8	8767011	1.07e-05	S08_8767011	0.367
8	35354877	0.0014212	S08_35354877	0.201456					8	35401766	0.00139992	S08_35401766	0.196602					4	27606916	0.000388	S04_27606916	0.152					9	19266633	0.0031803	S09_19266633	0.137255					8	8767018	1.07e-05	S08_8767018	0.367
3	2094481	0.00142418	S03_2094481	0.201456					8	35354877	0.0014212	S08_35354877	0.201456					3	551241	0.000392	S03_551241	0.393					7	9393343	0.00319076	S07_9393343	0.117647					1	11406165	1.08e-05	S01_11406165	0.391
3	2094487	0.00142418	S03_2094487	0.201456					3	2094481	0.00142418	S03_2094481	0.201456					2	25252774	0.000394	S02_25252774	0.084					7	9393350	0.00319076	S07_9393350	0.117647					1	11586476	1.08e-05	S01_11586476	0.383
8	38724970	0.00147686	S08_38724970	0.203883					3	2094487	0.00142418	S03_2094487	0.201456					3	17279253	0.000394	S03_17279253	0.157					7	9393433	0.00319076	S07_9393433	0.117647					1	13346923	1.08e-05	S01_13346923	0.391
8	34445124	0.00150376	S08_34445124	0.201456					8	38724970	0.00147686	S08_38724970	0.203883					7	6864678	0.000399	S07_6864678	0.236					3	3050748	0.00320139	S03_3050748	0.431373					1	4888476	1.08e-05	S01_4888476	0.422
3	2083562	0.00157424	S03_2083562	0.203883					8	34445124	0.00150376	S08_34445124	0.201456					6	21870914	0.000401	S06_21870914	0.135					9	19476675	0.00322194	S09_19476675	0.147059					1	9931794	1.08e-05	S01_9931794	0.328
3	2083604	0.00157424	S03_2083604	0.203883					3	2083562	0.00157424	S03_2083562	0.203883					10	3844838	0.000402	S10_3844838	0.438					9	19476678	0.00322194	S09_19476678	0.147059					8	9290992	1.08e-05	S08_9290992	0.375
3	2083623	0.00157424	S03_2083623	0.203883					3	2083604	0.00157424	S03_2083604	0.203883					1	2540325	0.000403	S01_2540325	0.32					1	3977813	0.00322275	S01_3977813	0.465686					8	9192296	1.09e-05	S08_9192296	0.367
8	47320475	0.00164331	S08_47320475	0.15534					3	2083623	0.00157424	S03_2083623	0.203883					1	2540363	0.000403	S01_2540363	0.32					1	3977815	0.00322275	S01_3977815	0.465686					8	9192370	1.09e-05	S08_9192370	0.367
8	40644688	0.0016855	S08_40644688	0.208738					8	47320475	0.00164331	S08_47320475	0.15534					1	31886423	0.000411	S01_31886423	0.253					1	3977818	0.00322275	S01_3977818	0.465686					8	9192380	1.09e-05	S08_9192380	0.367
8	25435842	0.00168667	S08_25435842	0.203883					8	40644688	0.0016855	S08_40644688	0.208738					1	4280185	0.000419	S01_4280185	0.427					1	3977888	0.00322275	S01_3977888	0.465686					8	33954971	1.1e-05	S08_33954971	0.211
8	16444926	0.00171215	S08_16444926	0.201456					8	25435842	0.00168667	S08_25435842	0.203883					6	23996747	0.00042	S06_23996747	0.607					1	3977898	0.00322275	S01_3977898	0.465686					1	10113491	1.11e-05	S01_10113491	0.375
3	2094288	0.00171994	S03_2094288	0.203883					8	16444926	0.00171215	S08_16444926	0.201456					10	3891766	0.00042	S10_3891766	0.433					1	6110745	0.00322279	S01_6110745	0.240196					1	10146076	1.11e-05	S01_10146076	0.375
3	2094402	0.00171994	S03_2094402	0.203883					3	2094288	0.00171994	S03_2094288	0.203883					10	3891767	0.00042	S10_3891767	0.433					1	3977823	0.00323801	S01_3977823	0.470588					1	13461414	1.11e-05	S01_13461414	0.375
6	15978248	0.00176162	S06_15978248	0.115291					3	2094402	0.00171994	S03_2094402	0.203883					10	3891776	0.00042	S10_3891776	0.433					1	3977937	0.00323801	S01_3977937	0.470588					8	8988736	1.11e-05	S08_8988736	0.328
4	41496744	0.00180957	S04_41496744	0.0582524					6	15978248	0.00176162	S06_15978248	0.115291					10	3891787	0.00042	S10_3891787	0.433					9	19476645	0.00325907	S09_19476645	0.151961					1	12043207	1.12e-05	S01_12043207	0.406
4	41496755	0.00180957	S04_41496755	0.0582524					4	41496744	0.00180957	S04_41496744	0.0582524					10	3891817	0.00042	S10_3891817	0.433					1	6122018	0.00326818	S01_6122018	0.220588					8	13510926	1.12e-05	S08_13510926	0.211
4	41496756	0.00180957	S04_41496756	0.0582524					4	41496755	0.00180957	S04_41496755	0.0582524					4	2474353	0.000425	S04_2474353	0.736					7	26643684	0.00328236	S07_26643684	0.269608					1	13879249	1.13e-05	S01_13879249	0.398
4	41496748	0.00180957	S04_41496748	0.0582524					4	41496756	0.00180957	S04_41496756	0.0582524					4	2474408	0.000425	S04_2474408	0.736					3	43279720	0.0032858	S03_43279720	0.303922					8	13329059	1.14e-05	S08_13329059	0.211
4	41496762	0.00180957	S04_41496762	0.0582524					4	41496748	0.00180957	S04_41496748	0.0582524					1	2521645	0.000426	S01_2521645	0.337					10	31008136	0.00331805	S10_31008136	0.254902					8	9955758	1.14e-05	S08_9955758	0.398
8	41335084	0.00181092	S08_41335084	0.213592					4	41496762	0.00180957	S04_41496762	0.0582524					1	4435518	0.000427	S01_4435518	0.416					1	4709218	0.00332811	S01_4709218	0.431373					1	10027922	1.15e-05	S01_10027922	0.352
3	1292321	0.00183631	S03_1292321	0.101942					8	41335084	0.00181092	S08_41335084	0.213592					7	4752533	0.000428	S07_4752533	0.427					8	52376917	0.00333434	S08_52376917	0.137255					1	10027933	1.15e-05	S01_10027933	0.352
8	687615	0.00199412	S08_687615	0.0825243					3	1292321	0.00183631	S03_1292321	0.101942					1	1144328	0.000431	S01_1144328	0.472					1	4487598	0.00335362	S01_4487598	0.303922					1	10028020	1.15e-05	S01_10028020	0.352
3	1292397	0.00204395	S03_1292397	0.0946602					8	687615	0.00199412	S08_687615	0.0825243					11	40550285	0.000435	S11_40550285	0.163					1	4487625	0.00335362	S01_4487625	0.303922					1	10028034	1.15e-05	S01_10028034	0.352
3	18145455	0.00204764	S03_18145455	0.092233					3	1292397	0.00204395	S03_1292397	0.0946602					3	816534	0.000437	S03_816534	0.236					3	2865732	0.00336684	S03_2865732	0.387255					1	14038811	1.15e-05	S01_14038811	0.297
7	10933208	0.00209538	S07_10933208	0.0849515					3	18145455	0.00204764	S03_18145455	0.092233					3	43306180	0.000438	S03_43306180	0.298					1	2712066	0.00337083	S01_2712066	0.485294					1	14493185	1.17e-05	S01_14493185	0.391
7	10933227	0.00209538	S07_10933227	0.0849515					7	10933208	0.00209538	S07_10933208	0.0849515					1	2521602	0.000445	S01_2521602	0.331					1	6118679	0.00341582	S01_6118679	0.259804					1	9929681	1.17e-05	S01_9929681	0.336
7	10933233	0.00209538	S07_10933233	0.0849515					7	10933227	0.00209538	S07_10933227	0.0849515					1	2521610	0.000445	S01_2521610	0.331					1	6118696	0.00341582	S01_6118696	0.259804					1	31739926	1.19e-05	S01_31739926	0.18
5	18604721	0.00209704	S05_18604721	0.216019					7	10933233	0.00209538	S07_10933233	0.0849515					5	20024437	0.000445	S05_20024437	0.545					4	2620785	0.00342037	S04_2620785	0.421569					1	14117230	1.2e-05	S01_14117230	0.594
3	18145506	0.002116	S03_18145506	0.092233					5	18604721	0.00209704	S05_18604721	0.216019					3	15131593	0.000446	S03_15131593	0.213					2	47249244	0.00342736	S02_47249244	0.313725					1	10026173	1.22e-05	S01_10026173	0.375
8	46609752	0.0021246	S08_46609752	0.165049					3	18145506	0.002116	S03_18145506	0.092233					6	23996808	0.000446	S06_23996808	0.584					1	6071011	0.00344854	S01_6071011	0.264706					8	13480350	1.23e-05	S08_13480350	0.219
8	41844374	0.00212515	S08_41844374	0.194175					8	46609752	0.0021246	S08_46609752	0.165049					10	3890671	0.000449	S10_3890671	0.427					1	3765182	0.00348993	S01_3765182	0.446078					8	13480388	1.23e-05	S08_13480388	0.219
5	21701445	0.00221512	S05_21701445	0.274272					8	41844374	0.00212515	S08_41844374	0.194175					6	19841999	0.000459	S06_19841999	0.124					1	3765208	0.00348993	S01_3765208	0.446078					8	8695942	1.23e-05	S08_8695942	0.25
5	21701459	0.00221512	S05_21701459	0.274272					5	21701445	0.00221512	S05_21701445	0.274272					6	19842036	0.000459	S06_19842036	0.124					1	23877373	0.00350476	S01_23877373	0.480392					1	49246290	1.24e-05	S01_49246290	0.297
3	1368864	0.00233803	S03_1368864	0.326456					5	21701459	0.00221512	S05_21701459	0.274272					10	13352471	0.000459	S10_13352471	0.483					3	2408580	0.00354668	S03_2408580	0.328431					8	8978882	1.24e-05	S08_8978882	0.312
3	1368868	0.00233803	S03_1368868	0.326456					3	1368864	0.00233803	S03_1368864	0.326456					3	11044021	0.000461	S03_11044021	0.169					4	33484468	0.00354978	S04_33484468	0.0735294					4	23045703	1.25e-05	S04_23045703	0.441
11	52883066	0.00233851	S11_52883066	0.0898058					3	1368868	0.00233803	S03_1368868	0.326456					3	11044018	0.000467	S03_11044018	0.174					4	33484500	0.00354978	S04_33484500	0.0735294					8	7463197	1.26e-05	S08_7463197	0.25
11	52883076	0.00233851	S11_52883076	0.0898058					11	52883066	0.00233851	S11_52883066	0.0898058					7	28936108	0.000471	S07_28936108	0.421					4	33484537	0.00354978	S04_33484537	0.0735294					1	15862306	1.27e-05	S01_15862306	0.25
3	18145493	0.00241141	S03_18145493	0.0898058					11	52883076	0.00233851	S11_52883076	0.0898058					1	2327166	0.000478	S01_2327166	0.326					4	45604945	0.00355446	S04_45604945	0.480392					8	13070023	1.27e-05	S08_13070023	0.25
3	18145439	0.00247299	S03_18145439	0.0995146					3	18145493	0.00241141	S03_18145493	0.0898058					3	45759728	0.000482	S03_45759728	0.556					1	6118783	0.0035587	S01_6118783	0.230392					8	13538355	1.28e-05	S08_13538355	0.211
8	17500418	0.00253024	S08_17500418	0.206311					3	18145439	0.00247299	S03_18145439	0.0995146					7	13766708	0.000485	S07_13766708	0.596					1	27676807	0.00359236	S01_27676807	0.465686					1	11245188	1.29e-05	S01_11245188	0.375
8	17500422	0.00253024	S08_17500422	0.206311					8	17500418	0.00253024	S08_17500418	0.206311					10	3894178	0.000486	S10_3894178	0.309					3	2408623	0.00360348	S03_2408623	0.289216					8	10208004	1.3e-05	S08_10208004	0.43
1	26960850	0.00261365	S01_26960850	0.0800971					8	17500422	0.00253024	S08_17500422	0.206311					3	2541043	0.000491	S03_2541043	0.421					11	42759629	0.00366827	S11_42759629	0.416667					8	10208041	1.3e-05	S08_10208041	0.43
8	22513653	0.00263166	S08_22513653	0.148058					1	26960850	0.00261365	S01_26960850	0.0800971					4	2031066	0.000491	S04_2031066	0.315					1	51358970	0.00374469	S01_51358970	0.313725					8	10208045	1.3e-05	S08_10208045	0.43
2	2367384	0.00266118	S02_2367384	0.281553					8	22513653	0.00263166	S08_22513653	0.148058					1	2336532	0.000492	S01_2336532	0.348					11	28421858	0.00375866	S11_28421858	0.142157					8	10208081	1.3e-05	S08_10208081	0.43
11	27799289	0.00269158	S11_27799289	0.0631068					2	2367384	0.00266118	S02_2367384	0.281553					1	4821984	0.000493	S01_4821984	0.354					5	14810115	0.00377044	S05_14810115	0.0686275					1	16127817	1.31e-05	S01_16127817	0.312
3	18145491	0.00269414	S03_18145491	0.092233					11	27799289	0.00269158	S11_27799289	0.0631068					1	4821997	0.000493	S01_4821997	0.354					1	3984764	0.00378602	S01_3984764	0.480392					1	15372447	1.32e-05	S01_15372447	0.289
11	22472418	0.00271112	S11_22472418	0.313107					3	18145491	0.00269414	S03_18145491	0.092233					1	4822017	0.000493	S01_4822017	0.354					7	26774191	0.00382884	S07_26774191	0.455882					1	15372482	1.32e-05	S01_15372482	0.289
5	21328223	0.00271199	S05_21328223	0.252427					11	22472418	0.00271112	S11_22472418	0.313107					1	4822023	0.000493	S01_4822023	0.354					5	39624470	0.00390044	S05_39624470	0.485294					1	15372610	1.32e-05	S01_15372610	0.289
10	31522127	0.00276982	S10_31522127	0.0606796					5	21328223	0.00271199	S05_21328223	0.252427					4	9845299	0.000499	S04_9845299	0.129					4	46727432	0.00390976	S04_46727432	0.220588					1	12764609	1.33e-05	S01_12764609	0.359
10	31522150	0.00276982	S10_31522150	0.0606796					10	31522127	0.00276982	S10_31522127	0.0606796					3	2865689	0.000509	S03_2865689	0.472					1	4968240	0.00394228	S01_4968240	0.289216					8	13021410	1.33e-05	S08_13021410	0.234
10	19241612	0.00278771	S10_19241612	0.092233					10	31522150	0.00276982	S10_31522150	0.0606796					5	26567392	0.00051	S05_26567392	0.303					1	4968247	0.00394228	S01_4968247	0.289216					8	13021418	1.33e-05	S08_13021418	0.234
3	3586039	0.00282663	S03_3586039	0.345874					10	19241612	0.00278771	S10_19241612	0.092233					4	2579541	0.000514	S04_2579541	0.253					1	6138659	0.00398169	S01_6138659	0.264706					1	13359127	1.34e-05	S01_13359127	0.383
1	11820517	0.00293437	S01_11820517	0.455097					3	3586039	0.00282663	S03_3586039	0.345874					6	10377067	0.000519	S06_10377067	0.242					3	2603231	0.0039829	S03_2603231	0.421569					1	10154574	1.35e-05	S01_10154574	0.391
4	1955723	0.00306128	S04_1955723	0.0995146					1	11820517	0.00293437	S01_11820517	0.455097					6	19045881	0.000519	S06_19045881	0.247					1	5094878	0.00402793	S01_5094878	0.313725					1	13991741	1.35e-05	S01_13991741	0.375
10	7536997	0.00311916	S10_7536997	0.140777					4	1955723	0.00306128	S04_1955723	0.0995146					7	1343546	0.000531	S07_1343546	0.5					1	4465559	0.00403285	S01_4465559	0.455882					1	13480897	1.36e-05	S01_13480897	0.336
1	14724285	0.00314408	S01_14724285	0.419903					10	7536997	0.00311916	S10_7536997	0.140777					7	13694846	0.000537	S07_13694846	0.292					4	2182992	0.00405005	S04_2182992	0.328431					1	13481000	1.36e-05	S01_13481000	0.336
3	3606856	0.00324027	S03_3606856	0.367718					1	14724285	0.00314408	S01_14724285	0.419903					6	22636681	0.000539	S06_22636681	0.275					1	24107202	0.00408114	S01_24107202	0.343137					1	13481025	1.36e-05	S01_13481025	0.336
10	20998535	0.0033026	S10_20998535	0.106796					3	3606856	0.00324027	S03_3606856	0.367718					1	2568180	0.00054	S01_2568180	0.326					1	5146407	0.00412395	S01_5146407	0.220588					1	13481030	1.36e-05	S01_13481030	0.336
8	40372163	0.00331027	S08_40372163	0.162621					10	20998535	0.0033026	S10_20998535	0.106796					6	21154081	0.000548	S06_21154081	0.315					1	5146417	0.00412395	S01_5146417	0.220588					1	12039813	1.41e-05	S01_12039813	0.383
3	18145563	0.00335984	S03_18145563	0.092233					8	40372163	0.00331027	S08_40372163	0.162621					4	2525820	0.00056	S04_2525820	0.208					1	5146430	0.00412395	S01_5146430	0.220588					1	12039958	1.41e-05	S01_12039958	0.383
5	14141346	0.00343314	S05_14141346	0.174757					3	18145563	0.00335984	S03_18145563	0.092233					10	3844851	0.000561	S10_3844851	0.455					1	5146439	0.00412395	S01_5146439	0.220588					1	9981365	1.41e-05	S01_9981365	0.383
11	27676855	0.0035047	S11_27676855	0.0509709					5	14141346	0.00343314	S05_14141346	0.174757					3	2065275	0.000563	S03_2065275	0.556					1	27912523	0.00412877	S01_27912523	0.426471					4	26354929	1.41e-05	S04_26354929	0.48
8	40091733	0.00350646	S08_40091733	0.167476					11	27676855	0.0035047	S11_27676855	0.0509709					3	43136343	0.000568	S03_43136343	0.32					7	16928364	0.00415296	S07_16928364	0.151961					8	13467689	1.41e-05	S08_13467689	0.203
8	8354543	0.00351384	S08_8354543	0.0800971					8	40091733	0.00350646	S08_40091733	0.167476					3	43136361	0.000568	S03_43136361	0.32					9	4850798	0.004193	S09_4850798	0.284314					1	14207209	1.42e-05	S01_14207209	0.32
8	52471413	0.00358906	S08_52471413	0.0825243					8	8354543	0.00351384	S08_8354543	0.0800971					3	43136372	0.000568	S03_43136372	0.32					9	4850801	0.004193	S09_4850801	0.284314					8	42366693	1.42e-05	S08_42366693	0.188
5	16817665	0.00366965	S05_16817665	0.218447					8	52471413	0.00358906	S08_52471413	0.0825243					1	51189718	0.00057	S01_51189718	0.36					1	3876912	0.00422197	S01_3876912	0.431373					8	8755303	1.42e-05	S08_8755303	0.336
8	41735540	0.00376503	S08_41735540	0.152913					5	16817665	0.00366965	S05_16817665	0.218447					6	21117391	0.000572	S06_21117391	0.303					3	31885314	0.00422542	S03_31885314	0.333333					1	14525357	1.43e-05	S01_14525357	0.367
8	18802538	0.00377987	S08_18802538	0.239078					8	41735540	0.00376503	S08_41735540	0.152913					3	2834607	0.000576	S03_2834607	0.522					3	45734070	0.00422954	S03_45734070	0.269608					1	26960850	1.43e-05	S01_26960850	0.195
8	38533822	0.00380542	S08_38533822	0.165049					8	18802538	0.00377987	S08_18802538	0.239078					3	2834684	0.000576	S03_2834684	0.522					1	21792138	0.00424265	S01_21792138	0.421569					1	31784053	1.43e-05	S01_31784053	0.156
8	38255017	0.00380587	S08_38255017	0.157767					8	38533822	0.00380542	S08_38533822	0.165049					2	13649131	0.000578	S02_13649131	0.23					11	42759655	0.00425279	S11_42759655	0.421569					8	9126621	1.43e-05	S08_9126621	0.375
7	37268282	0.00381522	S07_37268282	0.456311					8	38255017	0.00380587	S08_38255017	0.157767					3	11044118	0.000581	S03_11044118	0.124					3	43023896	0.00426158	S03_43023896	0.5					8	9126732	1.43e-05	S08_9126732	0.375
3	2094436	0.0038362	S03_2094436	0.196602					7	37268282	0.00381522	S07_37268282	0.456311					3	17279247	0.000589	S03_17279247	0.169					5	39624341	0.0042855	S05_39624341	0.495098					1	11373989	1.44e-05	S01_11373989	0.398
8	13094106	0.003842	S08_13094106	0.247573					3	2094436	0.0038362	S03_2094436	0.196602					1	5009574	0.000594	S01_5009574	0.388					1	2718967	0.00430077	S01_2718967	0.485294					1	13259640	1.44e-05	S01_13259640	0.398
10	3929778	0.00385231	S10_3929778	0.0509709					8	13094106	0.003842	S08_13094106	0.247573					3	45791880	0.000594	S03_45791880	0.551					4	421148	0.00433681	S04_421148	0.0686275					1	14954749	1.44e-05	S01_14954749	0.297
8	12614756	0.00386217	S08_12614756	0.237864					10	3929778	0.00385231	S10_3929778	0.0509709					6	23996801	0.000596	S06_23996801	0.612					10	17016609	0.00437472	S10_17016609	0.289216					1	16590137	1.44e-05	S01_16590137	0.234
8	12614800	0.00386217	S08_12614800	0.237864					8	12614756	0.00386217	S08_12614756	0.237864					3	2813961	0.000601	S03_2813961	0.5					8	9769862	0.00438526	S08_9769862	0.470588					8	9111576	1.44e-05	S08_9111576	0.359
8	12614697	0.00386217	S08_12614697	0.237864					8	12614800	0.00386217	S08_12614800	0.237864					3	738854	0.000601	S03_738854	0.146					8	9769834	0.00439256	S08_9769834	0.47549					1	12854663	1.46e-05	S01_12854663	0.406
8	12614768	0.00386217	S08_12614768	0.237864					8	12614697	0.00386217	S08_12614697	0.237864					4	2504939	0.000603	S04_2504939	0.23					1	6070996	0.00440222	S01_6070996	0.259804					1	10026227	1.47e-05	S01_10026227	0.359
6	6841303	0.00388826	S06_6841303	0.383495					8	12614768	0.00386217	S08_12614768	0.237864					10	3821704	0.000606	S10_3821704	0.539					1	23188660	0.00441882	S01_23188660	0.142157					1	13859874	1.47e-05	S01_13859874	0.297
8	12885085	0.00391494	S08_12885085	0.25					6	6841303	0.00388826	S06_6841303	0.383495					10	8005869	0.000608	S10_8005869	0.23					3	31824702	0.0044392	S03_31824702	0.191176					1	14724265	1.47e-05	S01_14724265	0.258
3	3606807	0.00395048	S03_3606807	0.370146					8	12885085	0.00391494	S08_12885085	0.25					11	29646349	0.000608	S11_29646349	0.101					3	43122608	0.00444518	S03_43122608	0.495098					8	9743454	1.48e-05	S08_9743454	0.422
4	2534454	0.00395723	S04_2534454	0.0606796					3	3606807	0.00395048	S03_3606807	0.370146					3	445905	0.00061	S03_445905	0.433					1	11187334	0.0044457	S01_11187334	0.122549					8	9743484	1.48e-05	S08_9743484	0.422
5	21701530	0.00398916	S05_21701530	0.271845					4	2534454	0.00395723	S04_2534454	0.0606796					3	45676969	0.00061	S03_45676969	0.556					11	50611711	0.00445473	S11_50611711	0.328431					8	9743491	1.48e-05	S08_9743491	0.422
8	47977349	0.00399748	S08_47977349	0.15534					5	21701530	0.00398916	S05_21701530	0.271845					8	47822862	0.00061	S08_47822862	0.264					2	46754323	0.00445524	S02_46754323	0.112745					8	9743500	1.48e-05	S08_9743500	0.422
8	37614493	0.00404644	S08_37614493	0.201456					8	47977349	0.00399748	S08_47977349	0.15534					8	47822882	0.00061	S08_47822882	0.264					3	1346683	0.00446746	S03_1346683	0.455882					8	42098560	1.49e-05	S08_42098560	0.18
6	29910937	0.00405219	S06_29910937	0.191748					8	37614493	0.00404644	S08_37614493	0.201456					8	47822893	0.00061	S08_47822893	0.264					3	2849427	0.00448814	S03_2849427	0.382353					8	9111469	1.49e-05	S08_9111469	0.289
5	16427549	0.00420009	S05_16427549	0.228155					6	29910937	0.00405219	S06_29910937	0.191748					9	31791433	0.000611	S09_31791433	0.213					6	14648484	0.00453834	S06_14648484	0.0882353					8	9111483	1.49e-05	S08_9111483	0.289
8	48034110	0.00423296	S08_48034110	0.211165					5	16427549	0.00420009	S05_16427549	0.228155					9	31791438	0.000611	S09_31791438	0.213					11	52401344	0.00454888	S11_52401344	0.0833333					8	9111495	1.49e-05	S08_9111495	0.289
3	17824271	0.00423693	S03_17824271	0.0606796					8	48034110	0.00423296	S08_48034110	0.211165					9	31791440	0.000611	S09_31791440	0.213					11	52401385	0.00454888	S11_52401385	0.0833333					8	9111503	1.49e-05	S08_9111503	0.289
1	6110740	0.00427498	S01_6110740	0.0788835					3	17824271	0.00423693	S03_17824271	0.0606796					9	31791471	0.000611	S09_31791471	0.213					1	22659874	0.00459215	S01_22659874	0.269608					8	9111521	1.49e-05	S08_9111521	0.289
5	18339348	0.00428317	S05_18339348	0.208738					1	6110740	0.00427498	S01_6110740	0.0788835					9	31791476	0.000611	S09_31791476	0.213					4	2620845	0.0046131	S04_2620845	0.411765					8	9111578	1.49e-05	S08_9111578	0.289
5	20519985	0.00429388	S05_20519985	0.0825243					5	18339348	0.00428317	S05_18339348	0.208738					9	31791489	0.000611	S09_31791489	0.213					1	5146501	0.00465111	S01_5146501	0.22549					8	12621478	1.5e-05	S08_12621478	0.25
5	20519987	0.00429388	S05_20519987	0.0825243					5	20519985	0.00429388	S05_20519985	0.0825243					9	31791502	0.000611	S09_31791502	0.213					1	3989387	0.00466235	S01_3989387	0.45098					8	12621511	1.5e-05	S08_12621511	0.25
5	20519986	0.00429388	S05_20519986	0.0825243					5	20519987	0.00429388	S05_20519987	0.0825243					9	31791514	0.000611	S09_31791514	0.213					7	26727914	0.00467613	S07_26727914	0.191176					8	13450816	1.5e-05	S08_13450816	0.188
8	27067772	0.00431705	S08_27067772	0.216019					5	20519986	0.00429388	S05_20519986	0.0825243					9	31791520	0.000611	S09_31791520	0.213					7	26727936	0.00467613	S07_26727936	0.191176					1	14295255	1.51e-05	S01_14295255	0.352
3	1292453	0.00431832	S03_1292453	0.0970874					8	27067772	0.00431705	S08_27067772	0.216019					9	31791521	0.000611	S09_31791521	0.213					2	47238246	0.00471709	S02_47238246	0.25					1	14295257	1.51e-05	S01_14295257	0.352
3	1292461	0.00431832	S03_1292461	0.0970874					3	1292453	0.00431832	S03_1292453	0.0970874					9	31791523	0.000611	S09_31791523	0.213					10	13332221	0.00474882	S10_13332221	0.0882353					1	17535545	1.52e-05	S01_17535545	0.305
8	9220131	0.00437061	S08_9220131	0.36165					3	1292461	0.00431832	S03_1292461	0.0970874					1	2334869	0.000617	S01_2334869	0.32					8	14465739	0.00477874	S08_14465739	0.186275					1	31799209	1.52e-05	S01_31799209	0.188
8	45608145	0.00437304	S08_45608145	0.162621					8	9220131	0.00437061	S08_9220131	0.36165					1	2334889	0.000617	S01_2334889	0.32					6	2663282	0.00478232	S06_2663282	0.22549					4	44791554	1.52e-05	S04_44791554	0.133
2	39802228	0.00437901	S02_39802228	0.123786					8	45608145	0.00437304	S08_45608145	0.162621					6	21850769	0.000617	S06_21850769	0.135					6	2663322	0.00478232	S06_2663322	0.22549					4	44791579	1.52e-05	S04_44791579	0.133
2	39802230	0.00437901	S02_39802230	0.123786					2	39802228	0.00437901	S02_39802228	0.123786					1	2089513	0.000619	S01_2089513	0.309					1	4721314	0.00479783	S01_4721314	0.490196					8	10278247	1.52e-05	S08_10278247	0.422
2	39802325	0.00437901	S02_39802325	0.123786					2	39802230	0.00437901	S02_39802230	0.123786					3	11169501	0.000625	S03_11169501	0.152					1	4721330	0.00479783	S01_4721330	0.490196					8	9952296	1.52e-05	S08_9952296	0.422
8	45801357	0.00446483	S08_45801357	0.160194					2	39802325	0.00437901	S02_39802325	0.123786					6	19045870	0.000625	S06_19045870	0.253					1	32945225	0.00480336	S01_32945225	0.470588					1	15367472	1.54e-05	S01_15367472	0.32
8	9220236	0.00455346	S08_9220236	0.13835					8	45801357	0.00446483	S08_45801357	0.160194					4	385951	0.000631	S04_385951	0.135					3	6401369	0.00481253	S03_6401369	0.362745					1	15367478	1.54e-05	S01_15367478	0.32
7	10933216	0.00462546	S07_10933216	0.0873786					8	9220236	0.00455346	S08_9220236	0.13835					6	6231745	0.000632	S06_6231745	0.343					5	14760765	0.00489542	S05_14760765	0.348039					1	5148999	1.55e-05	S01_5148999	0.352
2	34483869	0.00469006	S02_34483869	0.109223					7	10933216	0.00462546	S07_10933216	0.0873786					3	76701	0.000635	S03_76701	0.281					1	5168038	0.00489763	S01_5168038	0.45098					1	5149019	1.55e-05	S01_5149019	0.352
1	18874006	0.00470156	S01_18874006	0.427184					2	34483869	0.00469006	S02_34483869	0.109223					1	2521529	0.00064	S01_2521529	0.326					7	9393480	0.00490489	S07_9393480	0.127451					8	7232990	1.55e-05	S08_7232990	0.273
8	52471418	0.00473945	S08_52471418	0.0873786					1	18874006	0.00470156	S01_18874006	0.427184					6	23986850	0.00064	S06_23986850	0.618					1	2633009	0.00490709	S01_2633009	0.362745					8	7474402	1.55e-05	S08_7474402	0.273
8	28028366	0.00481949	S08_28028366	0.194175					8	52471418	0.00473945	S08_52471418	0.0873786					5	32400226	0.000645	S05_32400226	0.449					3	53185486	0.00491581	S03_53185486	0.127451					8	7474462	1.55e-05	S08_7474462	0.273
8	47446487	0.00485333	S08_47446487	0.160194					8	28028366	0.00481949	S08_28028366	0.194175					7	22104746	0.000646	S07_22104746	0.253					7	15104572	0.00492357	S07_15104572	0.142157					1	12828564	1.56e-05	S01_12828564	0.594
8	30079990	0.00490714	S08_30079990	0.165049					8	47446487	0.00485333	S08_47446487	0.160194					7	32221209	0.000647	S07_32221209	0.382					6	14256294	0.00495938	S06_14256294	0.0637255					1	15347778	1.56e-05	S01_15347778	0.258
5	9115939	0.00494628	S05_9115939	0.434466					8	30079990	0.00490714	S08_30079990	0.165049					1	2416175	0.000653	S01_2416175	0.36					1	32924406	0.00497018	S01_32924406	0.485294					1	28165649	1.56e-05	S01_28165649	0.195
5	12410360	0.00495822	S05_12410360	0.222087					5	9115939	0.00494628	S05_9115939	0.434466					1	2327061	0.000654	S01_2327061	0.32					3	24942654	0.00501565	S03_24942654	0.205882					8	12496757	1.56e-05	S08_12496757	0.258
6	31186840	0.00500614	S06_31186840	0.0606796					5	12410360	0.00495822	S05_12410360	0.222087					1	2327066	0.000654	S01_2327066	0.32					3	31885276	0.00502447	S03_31885276	0.343137					8	12499683	1.56e-05	S08_12499683	0.258
5	35692495	0.00502258	S05_35692495	0.48665					6	31186840	0.00500614	S06_31186840	0.0606796					1	2327167	0.000654	S01_2327167	0.32					3	31885350	0.00502447	S03_31885350	0.343137					8	7600315	1.56e-05	S08_7600315	0.273
1	28572884	0.00502946	S01_28572884	0.0970874					5	35692495	0.00502258	S05_35692495	0.48665					3	43625645	0.000654	S03_43625645	0.292					1	4776251	0.00508944	S01_4776251	0.490196					8	7600392	1.56e-05	S08_7600392	0.273
8	48407697	0.00505046	S08_48407697	0.167476					1	28572884	0.00502946	S01_28572884	0.0970874					3	43625663	0.000654	S03_43625663	0.292					5	32654901	0.00510293	S05_32654901	0.397059					8	7904137	1.56e-05	S08_7904137	0.273
8	37527180	0.0050871	S08_37527180	0.160194					8	48407697	0.00505046	S08_48407697	0.167476					3	10875532	0.000659	S03_10875532	0.146					5	32654919	0.00510293	S05_32654919	0.397059					8	9752292	1.57e-05	S08_9752292	0.414
1	14724265	0.00513351	S01_14724265	0.417476					8	37527180	0.0050871	S08_37527180	0.160194					1	4280186	0.000662	S01_4280186	0.399					5	32654954	0.00510293	S05_32654954	0.397059					1	15467140	1.58e-05	S01_15467140	0.273
8	28743108	0.00514034	S08_28743108	0.28034					1	14724265	0.00513351	S01_14724265	0.417476					10	3837108	0.000667	S10_3837108	0.438					5	32654961	0.00510293	S05_32654961	0.397059					1	15467142	1.58e-05	S01_15467142	0.273
2	39898605	0.00514814	S02_39898605	0.109223					8	28743108	0.00514034	S08_28743108	0.28034					8	53989169	0.000675	S08_53989169	0.258					5	32655029	0.00510293	S05_32655029	0.397059					1	17675226	1.58e-05	S01_17675226	0.633
2	39898649	0.00514814	S02_39898649	0.109223					2	39898605	0.00514814	S02_39898605	0.109223					8	53989176	0.000675	S08_53989176	0.258					10	33250161	0.00511014	S10_33250161	0.127451					8	13062802	1.58e-05	S08_13062802	0.242
2	39898686	0.00514814	S02_39898686	0.109223					2	39898649	0.00514814	S02_39898649	0.109223					11	27966523	0.000684	S11_27966523	0.281					4	299802	0.00512677	S04_299802	0.161765					8	13062823	1.58e-05	S08_13062823	0.242
8	47944226	0.00524007	S08_47944226	0.169903					2	39898686	0.00514814	S02_39898686	0.109223					11	27966551	0.000684	S11_27966551	0.281					8	9769846	0.00513768	S08_9769846	0.45098					8	9609439	1.58e-05	S08_9609439	0.422
8	39828980	0.00525212	S08_39828980	0.201456					8	47944226	0.00524007	S08_47944226	0.169903					1	2335058	0.000686	S01_2335058	0.315					10	30317253	0.00514024	S10_30317253	0.446078					1	12050258	1.6e-05	S01_12050258	0.398
5	18339329	0.00528625	S05_18339329	0.211165					8	39828980	0.00525212	S08_39828980	0.201456					2	5152360	0.000686	S02_5152360	0.124					10	30317279	0.00514024	S10_30317279	0.446078					1	12658579	1.61e-05	S01_12658579	0.383
2	39848935	0.00532779	S02_39848935	0.123786					5	18339329	0.00528625	S05_18339329	0.211165					3	24544160	0.000686	S03_24544160	0.281					10	30317299	0.00514024	S10_30317299	0.446078					1	14418963	1.61e-05	S01_14418963	0.312
3	3682174	0.00533424	S03_3682174	0.311893					2	39848935	0.00532779	S02_39848935	0.123786					3	24544183	0.000686	S03_24544183	0.281					4	421182	0.00523433	S04_421182	0.0784314					1	14418965	1.61e-05	S01_14418965	0.312
11	38513577	0.00540206	S11_38513577	0.114078					3	3682174	0.00533424	S03_3682174	0.311893					1	6118696	0.000693	S01_6118696	0.208					7	26588714	0.00524245	S07_26588714	0.308824					1	14418969	1.61e-05	S01_14418969	0.312
10	19241655	0.00540646	S10_19241655	0.0898058					11	38513577	0.00540206	S11_38513577	0.114078					3	43279720	0.000693	S03_43279720	0.326					8	21825097	0.00526192	S08_21825097	0.436275					1	14419017	1.61e-05	S01_14419017	0.312
5	21701497	0.00553315	S05_21701497	0.271845					10	19241655	0.00540646	S10_19241655	0.0898058					7	2631548	0.000694	S07_2631548	0.337					8	20047901	0.00527784	S08_20047901	0.29902					1	14419022	1.61e-05	S01_14419022	0.312
8	30096636	0.00553571	S08_30096636	0.167476					5	21701497	0.00553315	S05_21701497	0.271845					7	1343514	0.0007	S07_1343514	0.494					7	617559	0.0053257	S07_617559	0.318627					1	14419028	1.61e-05	S01_14419028	0.312
4	41757817	0.00554492	S04_41757817	0.0533981					8	30096636	0.00553571	S08_30096636	0.167476					11	29646334	0.000704	S11_29646334	0.101					2	25666523	0.005343	S02_25666523	0.441176					1	14419036	1.61e-05	S01_14419036	0.312
8	2450066	0.00556595	S08_2450066	0.0703883					4	41757817	0.00554492	S04_41757817	0.0533981					6	3845972	0.000705	S06_3845972	0.112					1	3919325	0.00534908	S01_3919325	0.460784					1	14419104	1.61e-05	S01_14419104	0.312
4	991267	0.00558195	S04_991267	0.282767					8	2450066	0.00556595	S08_2450066	0.0703883					8	47822837	0.000706	S08_47822837	0.242					8	33525831	0.00535968	S08_33525831	0.0931373					1	14419113	1.61e-05	S01_14419113	0.312
8	41844300	0.00559448	S08_41844300	0.157767					4	991267	0.00558195	S04_991267	0.282767					6	19234585	0.000707	S06_19234585	0.23					7	6284399	0.00537414	S07_6284399	0.254902					5	2438151	1.62e-05	S05_2438151	0.523
2	39939412	0.00560062	S02_39939412	0.121359					8	41844300	0.00559448	S08_41844300	0.157767					4	46848865	0.00071	S04_46848865	0.152					7	6284415	0.00537414	S07_6284415	0.254902					1	14493157	1.63e-05	S01_14493157	0.383
2	39939415	0.00560062	S02_39939415	0.121359					2	39939412	0.00560062	S02_39939412	0.121359					10	3837117	0.00071	S10_3837117	0.421					7	6284420	0.00537414	S07_6284420	0.254902					1	14493178	1.63e-05	S01_14493178	0.383
2	27534184	0.00564164	S02_27534184	0.092233					2	39939415	0.00560062	S02_39939415	0.121359					11	53040	0.000715	S11_53040	0.708					1	3959244	0.00541587	S01_3959244	0.45098					1	14493215	1.63e-05	S01_14493215	0.383
2	27534210	0.00564164	S02_27534210	0.092233					2	27534184	0.00564164	S02_27534184	0.092233					2	23016638	0.000724	S02_23016638	0.483					8	31136869	0.00542173	S08_31136869	0.0539216					8	10745527	1.63e-05	S08_10745527	0.406
7	20240026	0.00566141	S07_20240026	0.0533981					2	27534210	0.00564164	S02_27534210	0.092233					1	2524399	0.000731	S01_2524399	0.337					1	4727640	0.00542613	S01_4727640	0.470588					1	11256592	1.64e-05	S01_11256592	0.609
8	15734187	0.0057231	S08_15734187	0.206311					7	20240026	0.00566141	S07_20240026	0.0533981					1	2524462	0.000731	S01_2524462	0.337					1	4727673	0.00542613	S01_4727673	0.470588					1	12847257	1.64e-05	S01_12847257	0.359
3	3586933	0.00579927	S03_3586933	0.364078					8	15734187	0.0057231	S08_15734187	0.206311					1	2525373	0.000732	S01_2525373	0.36					8	41565987	0.00545156	S08_41565987	0.186275					1	12847361	1.64e-05	S01_12847361	0.359
11	12559260	0.00586285	S11_12559260	0.121359					3	3586933	0.00579927	S03_3586933	0.364078					1	2525381	0.000732	S01_2525381	0.36					1	2710212	0.00545858	S01_2710212	0.480392					1	10097668	1.65e-05	S01_10097668	0.367
8	40560689	0.00588463	S08_40560689	0.194175					11	12559260	0.00586285	S11_12559260	0.121359					11	16897714	0.000739	S11_16897714	0.365					1	3846267	0.00546032	S01_3846267	0.455882					1	9780673	1.65e-05	S01_9780673	0.367
3	3418850	0.00592805	S03_3418850	0.449029					8	40560689	0.00588463	S08_40560689	0.194175					3	10503844	0.00074	S03_10503844	0.596					8	46196918	0.00548275	S08_46196918	0.20098					1	9813247	1.65e-05	S01_9813247	0.367
4	32492290	0.0059915	S04_32492290	0.0825243					3	3418850	0.00592805	S03_3418850	0.449029					3	2012586	0.000745	S03_2012586	0.444					11	28421891	0.00549132	S11_28421891	0.156863					1	9813333	1.65e-05	S01_9813333	0.367
8	47517967	0.00599412	S08_47517967	0.148058					4	32492290	0.0059915	S04_32492290	0.0825243					2	5029778	0.000749	S02_5029778	0.146					7	446409	0.00551495	S07_446409	0.205882					1	9813340	1.65e-05	S01_9813340	0.367
2	39865340	0.00601265	S02_39865340	0.116505					8	47517967	0.00599412	S08_47517967	0.148058					9	3296534	0.00075	S09_3296534	0.169					3	2865728	0.00554994	S03_2865728	0.392157					1	9942299	1.65e-05	S01_9942299	0.367
1	15912988	0.0060864	S01_15912988	0.43932					2	39865340	0.00601265	S02_39865340	0.116505					4	22477602	0.000752	S04_22477602	0.416					3	31838662	0.0055858	S03_31838662	0.348039					1	9942405	1.65e-05	S01_9942405	0.367
6	17851300	0.00610897	S06_17851300	0.347087					1	15912988	0.0060864	S01_15912988	0.43932					7	5407930	0.000752	S07_5407930	0.281					1	10461420	0.00558785	S01_10461420	0.215686					1	9952883	1.65e-05	S01_9952883	0.367
8	25352582	0.00615838	S08_25352582	0.203883					6	17851300	0.00610897	S06_17851300	0.347087					7	5407935	0.000752	S07_5407935	0.281					11	53358956	0.00559721	S11_53358956	0.122549					1	9952887	1.65e-05	S01_9952887	0.367
5	16805589	0.0062613	S05_16805589	0.225728					8	25352582	0.00615838	S08_25352582	0.203883					7	5407939	0.000752	S07_5407939	0.281					3	2065275	0.00564376	S03_2065275	0.27451					1	9952911	1.65e-05	S01_9952911	0.367
8	29596533	0.00627305	S08_29596533	0.160194					5	16805589	0.0062613	S05_16805589	0.225728					1	4830836	0.000754	S01_4830836	0.404					11	26001394	0.00565271	S11_26001394	0.357843					8	7330383	1.65e-05	S08_7330383	0.281
1	6244893	0.0062899	S01_6244893	0.0752427					8	29596533	0.00627305	S08_29596533	0.160194					1	5019329	0.000759	S01_5019329	0.494					11	26001401	0.00565271	S11_26001401	0.357843					8	7330418	1.65e-05	S08_7330418	0.281
1	51270199	0.00629648	S01_51270199	0.496359					1	6244893	0.0062899	S01_6244893	0.0752427					3	11169627	0.000761	S03_11169627	0.152					11	26001415	0.00565271	S11_26001415	0.357843					8	7330491	1.65e-05	S08_7330491	0.281
8	50244668	0.00631159	S08_50244668	0.0509709					1	51270199	0.00629648	S01_51270199	0.496359					3	427417	0.000762	S03_427417	0.438					3	43136487	0.00567359	S03_43136487	0.318627					8	8718667	1.65e-05	S08_8718667	0.336
5	10144704	0.00632436	S05_10144704	0.468447					8	50244668	0.00631159	S08_50244668	0.0509709					6	19234550	0.000763	S06_19234550	0.225					1	4776169	0.00569001	S01_4776169	0.45098					8	9838124	1.66e-05	S08_9838124	0.398
6	2477943	0.00633433	S06_2477943	0.485437					5	10144704	0.00632436	S05_10144704	0.468447					6	19234570	0.000763	S06_19234570	0.225					3	38292887	0.00569125	S03_38292887	0.137255					1	10047429	1.67e-05	S01_10047429	0.367
3	17824293	0.00637715	S03_17824293	0.0558252					6	2477943	0.00633433	S06_2477943	0.485437					6	19234677	0.000763	S06_19234677	0.225					1	5143426	0.00569703	S01_5143426	0.112745					8	8932419	1.67e-05	S08_8932419	0.281
3	17824229	0.00637715	S03_17824229	0.0558252					3	17824293	0.00637715	S03_17824293	0.0558252					4	22477590	0.000765	S04_22477590	0.41					7	26648888	0.00571327	S07_26648888	0.181373					1	15406720	1.68e-05	S01_15406720	0.258
3	17824308	0.00637715	S03_17824308	0.0558252					3	17824229	0.00637715	S03_17824229	0.0558252					3	37949273	0.000766	S03_37949273	0.124					9	4831732	0.00572682	S09_4831732	0.142157					1	15217573	1.69e-05	S01_15217573	0.281
3	17824332	0.00637715	S03_17824332	0.0558252					3	17824308	0.00637715	S03_17824308	0.0558252					3	10873734	0.000772	S03_10873734	0.388					2	47253787	0.0057839	S02_47253787	0.308824					1	15661810	1.69e-05	S01_15661810	0.281
4	29273391	0.00643712	S04_29273391	0.283981					3	17824332	0.00637715	S03_17824332	0.0558252					8	53933590	0.000782	S08_53933590	0.23					11	42759644	0.00580266	S11_42759644	0.411765					1	15695864	1.69e-05	S01_15695864	0.258
4	29273399	0.00643712	S04_29273399	0.283981					4	29273391	0.00643712	S04_29273391	0.283981					10	3844853	0.000782	S10_3844853	0.444					11	42759700	0.00580266	S11_42759700	0.411765					1	15695920	1.69e-05	S01_15695920	0.258
3	6485879	0.00646689	S03_6485879	0.407767					4	29273399	0.00643712	S04_29273399	0.283981					9	3296546	0.000789	S09_3296546	0.174					1	4967694	0.00582695	S01_4967694	0.294118					1	16190248	1.69e-05	S01_16190248	0.258
11	32151168	0.00648878	S11_32151168	0.283981					3	6485879	0.00646689	S03_6485879	0.407767					6	24394120	0.000792	S06_24394120	0.258					1	5019405	0.00583041	S01_5019405	0.357843					1	16190264	1.69e-05	S01_16190264	0.258
4	1666659	0.00650828	S04_1666659	0.0946602					11	32151168	0.00648878	S11_32151168	0.283981					3	10518404	0.000795	S03_10518404	0.596					1	5019436	0.00583041	S01_5019436	0.357843					8	9827616	1.69e-05	S08_9827616	0.406
6	18880739	0.00650948	S06_18880739	0.0509709					4	1666659	0.00650828	S04_1666659	0.0946602					10	4839988	0.0008	S10_4839988	0.416					1	5019438	0.00583041	S01_5019438	0.357843					1	12854633	1.7e-05	S01_12854633	0.414
11	33445512	0.00654482	S11_33445512	0.167476					6	18880739	0.00650948	S06_18880739	0.0509709					3	11169534	0.000801	S03_11169534	0.169					5	14288428	0.0058538	S05_14288428	0.401961					1	14714523	1.71e-05	S01_14714523	0.258
6	17851234	0.00665014	S06_17851234	0.34466					11	33445512	0.00654482	S11_33445512	0.167476					5	9451945	0.000803	S05_9451945	0.365					3	1317034	0.00586752	S03_1317034	0.372549					1	14891230	1.72e-05	S01_14891230	0.258
6	17851237	0.00665014	S06_17851237	0.34466					6	17851234	0.00665014	S06_17851234	0.34466					6	19234638	0.000804	S06_19234638	0.219					3	26526008	0.00586946	S03_26526008	0.0588235					4	44791404	1.72e-05	S04_44791404	0.117
6	17851251	0.00665014	S06_17851251	0.34466					6	17851237	0.00665014	S06_17851237	0.34466					7	4811692	0.000805	S07_4811692	0.427					3	26526012	0.00586946	S03_26526012	0.0588235					1	10154403	1.75e-05	S01_10154403	0.383
6	17851279	0.00665014	S06_17851279	0.34466					6	17851251	0.00665014	S06_17851251	0.34466					7	4811731	0.000805	S07_4811731	0.427					6	53565	0.00588249	S06_53565	0.0882353					1	10154405	1.75e-05	S01_10154405	0.383
6	17851288	0.00665014	S06_17851288	0.34466					6	17851279	0.00665014	S06_17851279	0.34466					7	4811811	0.000805	S07_4811811	0.427					7	17350849	0.00590348	S07_17350849	0.117647					1	10154409	1.75e-05	S01_10154409	0.383
6	17851291	0.00665014	S06_17851291	0.34466					6	17851288	0.00665014	S06_17851288	0.34466					7	4811820	0.000805	S07_4811820	0.427					11	1990826	0.00601096	S11_1990826	0.205882					8	13133602	1.75e-05	S08_13133602	0.234
6	17851312	0.00665014	S06_17851312	0.34466					6	17851291	0.00665014	S06_17851291	0.34466					10	3837128	0.000807	S10_3837128	0.427					8	17266067	0.00602118	S08_17266067	0.343137					8	13133704	1.75e-05	S08_13133704	0.234
6	17851318	0.00665014	S06_17851318	0.34466					6	17851312	0.00665014	S06_17851312	0.34466					11	52119507	0.000814	S11_52119507	0.118					5	32655013	0.00606261	S05_32655013	0.392157					8	13133712	1.75e-05	S08_13133712	0.234
6	17851325	0.00665014	S06_17851325	0.34466					6	17851318	0.00665014	S06_17851318	0.34466					6	23899022	0.000815	S06_23899022	0.562					4	421198	0.00607166	S04_421198	0.112745					1	10940035	1.76e-05	S01_10940035	0.367
6	5316221	0.00670557	S06_5316221	0.371359					6	17851325	0.00665014	S06_17851325	0.34466					1	51338532	0.00082	S01_51338532	0.174					7	15104506	0.00611578	S07_15104506	0.137255					1	11135099	1.76e-05	S01_11135099	0.367
1	25856165	0.0067519	S01_25856165	0.0800971					6	5316221	0.00670557	S06_5316221	0.371359					8	38045423	0.000821	S08_38045423	0.174					7	15104535	0.00611578	S07_15104535	0.137255					1	12000647	1.76e-05	S01_12000647	0.367
8	33954971	0.00679305	S08_33954971	0.211165					1	25856165	0.0067519	S01_25856165	0.0800971					1	2525376	0.000825	S01_2525376	0.382					7	15104536	0.00611578	S07_15104536	0.137255					1	12000698	1.76e-05	S01_12000698	0.367
8	48212070	0.00680595	S08_48212070	0.211165					8	33954971	0.00679305	S08_33954971	0.211165					3	11044023	0.00083	S03_11044023	0.169					7	15104554	0.00611578	S07_15104554	0.137255					1	12485712	1.76e-05	S01_12485712	0.367
5	11380958	0.00681478	S05_11380958	0.317961					8	48212070	0.00680595	S08_48212070	0.211165					6	3466791	0.000831	S06_3466791	0.135					8	13650982	0.00612307	S08_13650982	0.240196					1	12540775	1.76e-05	S01_12540775	0.367
11	16662329	0.0068937	S11_16662329	0.0509709					5	11380958	0.00681478	S05_11380958	0.317961					6	21117274	0.000833	S06_21117274	0.298					11	42759670	0.00614185	S11_42759670	0.416667					1	12540801	1.76e-05	S01_12540801	0.367
8	40724408	0.0068975	S08_40724408	0.199029					11	16662329	0.0068937	S11_16662329	0.0509709					3	11043994	0.000835	S03_11043994	0.169					11	42759723	0.00614185	S11_42759723	0.416667					8	11928473	1.77e-05	S08_11928473	0.25
11	23140207	0.00691733	S11_23140207	0.133495					8	40724408	0.0068975	S08_40724408	0.199029					8	60928230	0.000842	S08_60928230	0.23					11	42759733	0.00614185	S11_42759733	0.416667					8	11928513	1.77e-05	S08_11928513	0.25
10	6091984	0.00695062	S10_6091984	0.0509709					11	23140207	0.00691733	S11_23140207	0.133495					11	33112832	0.000842	S11_33112832	0.427					11	42759750	0.00614185	S11_42759750	0.416667					1	13320110	1.78e-05	S01_13320110	0.383
11	30941775	0.00699474	S11_30941775	0.264563					10	6091984	0.00695062	S10_6091984	0.0509709					11	33112833	0.000842	S11_33112833	0.427					11	42759776	0.00614185	S11_42759776	0.416667					1	14529317	1.78e-05	S01_14529317	0.375
6	31186894	0.00701068	S06_31186894	0.0582524					11	30941775	0.00699474	S11_30941775	0.264563					9	27981488	0.000851	S09_27981488	0.32					11	42759796	0.00614185	S11_42759796	0.416667					1	10154394	1.79e-05	S01_10154394	0.328
6	31186900	0.00701068	S06_31186900	0.0582524					6	31186894	0.00701068	S06_31186894	0.0582524					11	27583095	0.000854	S11_27583095	0.124					10	17016586	0.00617597	S10_17016586	0.294118					1	12937288	1.79e-05	S01_12937288	0.375
6	31186964	0.00701068	S06_31186964	0.0582524					6	31186900	0.00701068	S06_31186900	0.0582524					11	27583124	0.000854	S11_27583124	0.124					6	53580	0.00617897	S06_53580	0.0931373					1	15484898	1.79e-05	S01_15484898	0.328
6	6817645	0.00702347	S06_6817645	0.381068					6	31186964	0.00701068	S06_31186964	0.0582524					11	27583152	0.000854	S11_27583152	0.124					10	10565849	0.00618147	S10_10565849	0.176471					1	9942944	1.79e-05	S01_9942944	0.328
11	14206720	0.00703178	S11_14206720	0.121359					6	6817645	0.00702347	S06_6817645	0.381068					2	9698898	0.00087	S02_9698898	0.146					8	33592696	0.00618763	S08_33592696	0.313725					1	9942983	1.79e-05	S01_9942983	0.328
11	14206709	0.00703178	S11_14206709	0.121359					11	14206720	0.00703178	S11_14206720	0.121359					5	20024405	0.000874	S05_20024405	0.539					1	10461408	0.00620828	S01_10461408	0.235294					1	9942992	1.79e-05	S01_9942992	0.328
1	51270545	0.00704573	S01_51270545	0.496359					11	14206709	0.00703178	S11_14206709	0.121359					4	2573995	0.000875	S04_2573995	0.258					1	10461437	0.00620828	S01_10461437	0.235294					8	13347335	1.8e-05	S08_13347335	0.211
1	38644288	0.00704867	S01_38644288	0.160194					1	51270545	0.00704573	S01_51270545	0.496359					3	10518335	0.000881	S03_10518335	0.601					6	702113	0.00620876	S06_702113	0.0882353					1	13482710	1.81e-05	S01_13482710	0.32
1	38644298	0.00704867	S01_38644298	0.160194					1	38644288	0.00704867	S01_38644288	0.160194					3	10996110	0.000882	S03_10996110	0.416					2	19346528	0.00621703	S02_19346528	0.0686275					1	13482741	1.81e-05	S01_13482741	0.32
8	28825147	0.00707334	S08_28825147	0.162621					1	38644298	0.00704867	S01_38644298	0.160194					3	2408580	0.00089	S03_2408580	0.343					2	19346541	0.00621703	S02_19346541	0.0686275					1	13482818	1.81e-05	S01_13482818	0.32
5	20520001	0.00709131	S05_20520001	0.0849515					8	28825147	0.00707334	S08_28825147	0.162621					11	14116337	0.000891	S11_14116337	0.376					2	19346544	0.00621703	S02_19346544	0.0686275					1	13534180	1.81e-05	S01_13534180	0.32
5	20520003	0.00709131	S05_20520003	0.0849515					5	20520001	0.00709131	S05_20520001	0.0849515					7	34459706	0.000895	S07_34459706	0.528					2	19346555	0.00621703	S02_19346555	0.0686275					1	10668811	1.82e-05	S01_10668811	0.391
5	20520015	0.00709131	S05_20520015	0.0849515					5	20520003	0.00709131	S05_20520003	0.0849515					7	34459776	0.000895	S07_34459776	0.528					4	33484533	0.00629791	S04_33484533	0.0588235					1	13127942	1.82e-05	S01_13127942	0.602
6	7250712	0.00709583	S06_7250712	0.373786					5	20520015	0.00709131	S05_20520015	0.0849515					7	34459851	0.000895	S07_34459851	0.528					4	33484578	0.00629791	S04_33484578	0.0588235					1	13128046	1.82e-05	S01_13128046	0.398
8	52114964	0.00709987	S08_52114964	0.0606796					6	7250712	0.00709583	S06_7250712	0.373786					10	3776780	0.000896	S10_3776780	0.433					7	487710	0.00632443	S07_487710	0.269608					1	16759893	1.82e-05	S01_16759893	0.164
4	1626463	0.00712189	S04_1626463	0.282767					8	52114964	0.00709987	S08_52114964	0.0606796					5	26567361	0.000899	S05_26567361	0.292					8	17266077	0.00632781	S08_17266077	0.328431					1	10114143	1.83e-05	S01_10114143	0.328
5	16413841	0.00716183	S05_16413841	0.218447					4	1626463	0.00712189	S04_1626463	0.282767					7	4812464	0.000899	S07_4812464	0.438					10	24526913	0.00633883	S10_24526913	0.323529					1	10114151	1.83e-05	S01_10114151	0.328
5	16413886	0.00716183	S05_16413886	0.218447					5	16413841	0.00716183	S05_16413841	0.218447					7	4812504	0.000899	S07_4812504	0.438					1	27897746	0.00634392	S01_27897746	0.436275					1	10114211	1.83e-05	S01_10114211	0.328
3	18145535	0.00716289	S03_18145535	0.0873786					5	16413886	0.00716183	S05_16413886	0.218447					7	4812522	0.000899	S07_4812522	0.438					5	14288430	0.00640219	S05_14288430	0.392157					1	10114251	1.83e-05	S01_10114251	0.328
8	11892340	0.00716309	S08_11892340	0.184466					3	18145535	0.00716289	S03_18145535	0.0873786					7	4812545	0.000899	S07_4812545	0.438					10	15230187	0.00643889	S10_15230187	0.313725					1	15872284	1.83e-05	S01_15872284	0.273
7	19409080	0.00720741	S07_19409080	0.265777					8	11892340	0.00716309	S08_11892340	0.184466					11	15761621	0.0009	S11_15761621	0.427					1	6141657	0.00644228	S01_6141657	0.279412					8	11365567	1.83e-05	S08_11365567	0.375
1	15899368	0.00725245	S01_15899368	0.434466					7	19409080	0.00720741	S07_19409080	0.265777					5	20024404	0.000905	S05_20024404	0.545					2	5698975	0.00646146	S02_5698975	0.0637255					8	13397751	1.83e-05	S08_13397751	0.203
8	16742128	0.00726639	S08_16742128	0.0533981					1	15899368	0.00725245	S01_15899368	0.434466					1	2518806	0.000911	S01_2518806	0.343					8	21825009	0.00647794	S08_21825009	0.431373					1	11778424	1.84e-05	S01_11778424	0.609
8	47411610	0.00728078	S08_47411610	0.17233					8	16742128	0.00726639	S08_16742128	0.0533981					1	2563910	0.000911	S01_2563910	0.354					4	46723109	0.00647977	S04_46723109	0.230392					8	8948337	1.84e-05	S08_8948337	0.352
8	24915535	0.00728078	S08_24915535	0.17233					8	47411610	0.00728078	S08_47411610	0.17233					11	27583202	0.000913	S11_27583202	0.376					5	14810093	0.0065073	S05_14810093	0.0784314					1	5950296	1.85e-05	S01_5950296	0.164
8	19870537	0.00728403	S08_19870537	0.144417					8	24915535	0.00728078	S08_24915535	0.17233					4	15225883	0.000919	S04_15225883	0.146					4	33484483	0.00655052	S04_33484483	0.0637255					8	7519541	1.86e-05	S08_7519541	0.305
5	20941532	0.00735753	S05_20941532	0.065534					8	19870537	0.00728403	S08_19870537	0.144417					2	24528256	0.00092	S02_24528256	0.365					4	34860130	0.00656719	S04_34860130	0.0588235					8	7519549	1.86e-05	S08_7519549	0.305
7	8077857	0.00736065	S07_8077857	0.128641					5	20941532	0.00735753	S05_20941532	0.065534					6	10611917	0.00092	S06_10611917	0.18					1	27809880	0.00657286	S01_27809880	0.446078					8	7519556	1.86e-05	S08_7519556	0.305
1	14878825	0.00741338	S01_14878825	0.424757					7	8077857	0.00736065	S07_8077857	0.128641					6	10611982	0.00092	S06_10611982	0.18					7	28034564	0.0065863	S07_28034564	0.127451					1	10730811	1.88e-05	S01_10730811	0.391
6	31173146	0.00742155	S06_31173146	0.0558252					1	14878825	0.00741338	S01_14878825	0.424757					2	5622672	0.000922	S02_5622672	0.107					1	4967662	0.00665563	S01_4967662	0.29902					1	17043981	1.88e-05	S01_17043981	0.258
5	17092771	0.00742691	S05_17092771	0.293689					6	31173146	0.00742155	S06_31173146	0.0558252					8	53830966	0.000922	S08_53830966	0.236					3	2598585	0.0066774	S03_2598585	0.436275					8	13120565	1.88e-05	S08_13120565	0.242
1	11260167	0.00745128	S01_11260167	0.458738					5	17092771	0.00742691	S05_17092771	0.293689					8	53830968	0.000922	S08_53830968	0.236					4	46676631	0.00671998	S04_46676631	0.235294					8	13120591	1.88e-05	S08_13120591	0.242
1	11260173	0.00745128	S01_11260173	0.458738					1	11260167	0.00745128	S01_11260167	0.458738					8	53831001	0.000922	S08_53831001	0.236					1	8303568	0.00674671	S01_8303568	0.264706					1	13218435	1.89e-05	S01_13218435	0.367
1	11260174	0.00745128	S01_11260174	0.458738					1	11260173	0.00745128	S01_11260173	0.458738					8	53831039	0.000922	S08_53831039	0.236					3	31916232	0.00679252	S03_31916232	0.362745					8	7537471	1.91e-05	S08_7537471	0.305
1	11260206	0.00745128	S01_11260206	0.458738					1	11260174	0.00745128	S01_11260174	0.458738					8	53831040	0.000922	S08_53831040	0.236					4	45606015	0.00679926	S04_45606015	0.377451					8	8918101	1.91e-05	S08_8918101	0.359
11	23332754	0.00747651	S11_23332754	0.123786					1	11260206	0.00745128	S01_11260206	0.458738					3	17279215	0.000924	S03_17279215	0.163					3	43143444	0.0068072	S03_43143444	0.323529					8	12587366	1.92e-05	S08_12587366	0.266
11	23332703	0.00747651	S11_23332703	0.123786					11	23332754	0.00747651	S11_23332754	0.123786					3	17279218	0.000924	S03_17279218	0.163					1	4051605	0.00681314	S01_4051605	0.397059					8	12647774	1.92e-05	S08_12647774	0.258
8	58936049	0.00748395	S08_58936049	0.0643204					11	23332703	0.00747651	S11_23332703	0.123786					3	17279270	0.000924	S03_17279270	0.163					6	9534536	0.00682276	S06_9534536	0.191176					1	10096805	1.94e-05	S01_10096805	0.328
5	14219501	0.00769836	S05_14219501	0.305825					8	58936049	0.00748395	S08_58936049	0.0643204					8	42265216	0.000935	S08_42265216	0.084					1	23408745	0.00683055	S01_23408745	0.323529					1	9889463	1.94e-05	S01_9889463	0.352
8	17264001	0.00770826	S08_17264001	0.211165					5	14219501	0.00769836	S05_14219501	0.305825					8	5510105	0.000938	S08_5510105	0.32					11	49135727	0.0068439	S11_49135727	0.196078					8	13322315	1.95e-05	S08_13322315	0.211
8	17264075	0.00770826	S08_17264075	0.211165					8	17264001	0.00770826	S08_17264001	0.211165					5	20024551	0.00094	S05_20024551	0.27					7	24292206	0.00689311	S07_24292206	0.240196					8	13322319	1.95e-05	S08_13322319	0.211
8	17264109	0.00770826	S08_17264109	0.211165					8	17264075	0.00770826	S08_17264075	0.211165					6	28585299	0.000942	S06_28585299	0.624					7	24292265	0.00689311	S07_24292265	0.240196					8	13322326	1.95e-05	S08_13322326	0.211
4	1316491	0.00771906	S04_1316491	0.216019					8	17264109	0.00770826	S08_17264109	0.211165					10	3782625	0.000942	S10_3782625	0.579					7	24292324	0.00689311	S07_24292324	0.240196					8	13322970	1.95e-05	S08_13322970	0.211
3	18145454	0.00777007	S03_18145454	0.0946602					4	1316491	0.00771906	S04_1316491	0.216019					10	3782626	0.000942	S10_3782626	0.579					8	24379614	0.00689929	S08_24379614	0.20098					8	13323016	1.95e-05	S08_13323016	0.211
6	261498	0.00781872	S06_261498	0.490291					3	18145454	0.00777007	S03_18145454	0.0946602					10	3782660	0.000942	S10_3782660	0.579					1	5146408	0.00690412	S01_5146408	0.22549					8	13395629	1.95e-05	S08_13395629	0.211
4	1280069	0.00788685	S04_1280069	0.101942					6	261498	0.00781872	S06_261498	0.490291					10	3782693	0.000942	S10_3782693	0.579					3	5998421	0.00692423	S03_5998421	0.210784					8	13535686	1.95e-05	S08_13535686	0.211
11	17563706	0.00789423	S11_17563706	0.286408					4	1280069	0.00788685	S04_1280069	0.101942					10	3782696	0.000942	S10_3782696	0.579					1	4008830	0.00695165	S01_4008830	0.485294					8	13591008	1.95e-05	S08_13591008	0.211
7	29302161	0.00802909	S07_29302161	0.0728155					11	17563706	0.00789423	S11_17563706	0.286408					10	4819727	0.000943	S10_4819727	0.433					2	9698898	0.00696598	S02_9698898	0.20098					8	13591020	1.95e-05	S08_13591020	0.211
11	24528070	0.0080937	S11_24528070	0.291262					7	29302161	0.00802909	S07_29302161	0.0728155					10	3450513	0.000948	S10_3450513	0.157					4	26666070	0.0069888	S04_26666070	0.151961					8	13591085	1.95e-05	S08_13591085	0.211
11	24528204	0.0080937	S11_24528204	0.291262					11	24528070	0.0080937	S11_24528070	0.291262					8	5260376	0.00095	S08_5260376	0.68					3	49463454	0.00699759	S03_49463454	0.0833333					8	13591095	1.95e-05	S08_13591095	0.211
11	10053512	0.00813002	S11_10053512	0.0582524					11	24528204	0.0080937	S11_24528204	0.291262					1	4380342	0.000962	S01_4380342	0.118					10	15230244	0.00700098	S10_15230244	0.313725					8	13652348	1.95e-05	S08_13652348	0.211
8	15734228	0.00819452	S08_15734228	0.201456					11	10053512	0.00813002	S11_10053512	0.0582524					4	2588169	0.000963	S04_2588169	0.736					1	4967677	0.00701088	S01_4967677	0.29902					8	13042492	1.96e-05	S08_13042492	0.25
8	19297890	0.00825489	S08_19297890	0.216019					8	15734228	0.00819452	S08_15734228	0.201456					10	3776794	0.000963	S10_3776794	0.444					10	5729859	0.00703008	S10_5729859	0.181373					8	13042494	1.96e-05	S08_13042494	0.25
6	18880721	0.00831221	S06_18880721	0.0558252					8	19297890	0.00825489	S08_19297890	0.216019					10	3776795	0.000963	S10_3776795	0.444					3	31846905	0.00705717	S03_31846905	0.318627					8	13042503	1.96e-05	S08_13042503	0.25
8	47410242	0.00831355	S08_47410242	0.150485					6	18880721	0.00831221	S06_18880721	0.0558252					10	3776903	0.000963	S10_3776903	0.444					1	6075192	0.00707233	S01_6075192	0.264706					8	13042544	1.96e-05	S08_13042544	0.25
8	47410240	0.00831355	S08_47410240	0.150485					8	47410242	0.00831355	S08_47410242	0.150485					10	3776908	0.000963	S10_3776908	0.444					10	7698397	0.00709508	S10_7698397	0.289216					8	13042549	1.96e-05	S08_13042549	0.25
8	47410243	0.00831355	S08_47410243	0.150485					8	47410240	0.00831355	S08_47410240	0.150485					10	3776910	0.000963	S10_3776910	0.444					11	26923028	0.00721186	S11_26923028	0.406863					8	13042550	1.96e-05	S08_13042550	0.25
8	47410317	0.00831355	S08_47410317	0.150485					8	47410243	0.00831355	S08_47410243	0.150485					11	41871290	0.000963	S11_41871290	0.331					1	24018413	0.00721597	S01_24018413	0.411765					1	10154460	1.97e-05	S01_10154460	0.391
5	15336420	0.008323	S05_15336420	0.330097					8	47410317	0.00831355	S08_47410317	0.150485					11	51770019	0.000964	S11_51770019	0.146					1	5234125	0.00723507	S01_5234125	0.0686275					1	10154512	1.97e-05	S01_10154512	0.391
8	47977402	0.00834337	S08_47977402	0.160194					5	15336420	0.008323	S05_15336420	0.330097					3	10702460	0.000966	S03_10702460	0.596					1	4505767	0.00723935	S01_4505767	0.490196					1	10154518	1.97e-05	S01_10154518	0.391
7	17663128	0.00838935	S07_17663128	0.42233					8	47977402	0.00834337	S08_47977402	0.160194					8	52242392	0.000966	S08_52242392	0.152					3	44356736	0.00725505	S03_44356736	0.161765					1	10154526	1.97e-05	S01_10154526	0.391
7	17663130	0.00838935	S07_17663130	0.42233					7	17663128	0.00838935	S07_17663128	0.42233					8	38045424	0.000968	S08_38045424	0.174					9	35420935	0.00729099	S09_35420935	0.284314					1	10154538	1.97e-05	S01_10154538	0.391
6	31219247	0.00845115	S06_31219247	0.0606796					7	17663130	0.00838935	S07_17663130	0.42233					10	3782590	0.000968	S10_3782590	0.567					5	39624371	0.00730114	S05_39624371	0.490196					1	10154545	1.97e-05	S01_10154545	0.391
11	21062361	0.00846425	S11_21062361	0.126214					6	31219247	0.00845115	S06_31219247	0.0606796					10	3782597	0.000968	S10_3782597	0.567					8	17266120	0.00731782	S08_17266120	0.338235					1	16829399	1.97e-05	S01_16829399	0.32
8	36483137	0.00847419	S08_36483137	0.150485					11	21062361	0.00846425	S11_21062361	0.126214					5	28227530	0.000973	S05_28227530	0.073					3	31838613	0.007324	S03_31838613	0.357843					8	13000404	1.98e-05	S08_13000404	0.227
6	28892442	0.0085118	S06_28892442	0.347087					8	36483137	0.00847419	S08_36483137	0.150485					3	10996125	0.000975	S03_10996125	0.41					8	52376964	0.00737254	S08_52376964	0.142157					8	8999406	1.98e-05	S08_8999406	0.367
8	48699711	0.00852462	S08_48699711	0.150485					6	28892442	0.0085118	S06_28892442	0.347087					3	10996143	0.000975	S03_10996143	0.41					8	52376967	0.00737254	S08_52376967	0.142157					8	8999436	1.98e-05	S08_8999436	0.367
8	47409964	0.00852771	S08_47409964	0.166262					8	48699711	0.00852462	S08_48699711	0.150485					3	10996163	0.000975	S03_10996163	0.41					1	2710217	0.00737308	S01_2710217	0.490196					1	11721844	1.99e-05	S01_11721844	0.375
8	47410005	0.00852771	S08_47410005	0.166262					8	47409964	0.00852771	S08_47409964	0.166262					10	4101337	0.000975	S10_4101337	0.416					1	25727612	0.00737969	S01_25727612	0.446078					1	11844556	1.99e-05	S01_11844556	0.375
11	29710235	0.00856074	S11_29710235	0.286408					8	47410005	0.00852771	S08_47410005	0.166262					1	51189647	0.000981	S01_51189647	0.354					10	24526756	0.00738422	S10_24526756	0.333333					1	11844572	1.99e-05	S01_11844572	0.375
8	47517898	0.00856152	S08_47517898	0.150485					11	29710235	0.00856074	S11_29710235	0.286408					1	51189664	0.000981	S01_51189664	0.354					10	24526891	0.00738422	S10_24526891	0.333333					8	13367179	1.99e-05	S08_13367179	0.211
8	47517919	0.00856152	S08_47517919	0.150485					8	47517898	0.00856152	S08_47517898	0.150485					3	45568365	0.000985	S03_45568365	0.258					10	24526748	0.00746789	S10_24526748	0.323529					1	13360555	2e-05	S01_13360555	0.383
8	33022860	0.00861886	S08_33022860	0.158981					8	47517919	0.00856152	S08_47517919	0.150485					3	11044014	0.000988	S03_11044014	0.124					4	28596271	0.00751317	S04_28596271	0.132353					1	15429805	2e-05	S01_15429805	0.273
3	16166448	0.00862361	S03_16166448	0.0631068					8	33022860	0.00861886	S08_33022860	0.158981					1	5019073	0.000993	S01_5019073	0.388					4	9845440	0.00752415	S04_9845440	0.151961					1	17311326	2e-05	S01_17311326	0.297
8	9258330	0.00862362	S08_9258330	0.184466					3	16166448	0.00862361	S03_16166448	0.0631068					7	30249995	0.000998	S07_30249995	0.258					4	46208541	0.00752719	S04_46208541	0.161765					1	17311344	2e-05	S01_17311344	0.297
1	5094935	0.00863594	S01_5094935	0.177184					8	9258330	0.00862362	S08_9258330	0.184466					10	3752823	0.001	S10_3752823	0.421					10	19512563	0.00752844	S10_19512563	0.127451					1	17311345	2e-05	S01_17311345	0.297
1	5094951	0.00863594	S01_5094951	0.177184					1	5094935	0.00863594	S01_5094935	0.177184					1	4328369	0.00101	S01_4328369	0.404					10	19512612	0.00752844	S10_19512612	0.127451					1	10580845	2.01e-05	S01_10580845	0.398
8	12825302	0.00869033	S08_12825302	0.25					1	5094951	0.00863594	S01_5094951	0.177184					7	32042085	0.00101	S07_32042085	0.404					3	43128721	0.00755658	S03_43128721	0.465686					1	10580853	2.01e-05	S01_10580853	0.398
1	5948066	0.00872234	S01_5948066	0.0800971					8	12825302	0.00869033	S08_12825302	0.25					2	24192900	0.00102	S02_24192900	0.14					4	2775849	0.00758155	S04_2775849	0.191176					1	13859940	2.01e-05	S01_13859940	0.375
5	16264460	0.00873616	S05_16264460	0.225728					1	5948066	0.00872234	S01_5948066	0.0800971					2	24528255	0.00102	S02_24528255	0.36					7	24325624	0.00760814	S07_24325624	0.235294					1	13863280	2.01e-05	S01_13863280	0.375
8	16315031	0.00875283	S08_16315031	0.196602					5	16264460	0.00873616	S05_16264460	0.225728					3	293053	0.00102	S03_293053	0.298					7	487738	0.00761844	S07_487738	0.27451					1	13934900	2.01e-05	S01_13934900	0.375
8	15688007	0.00881098	S08_15688007	0.203883					8	16315031	0.00875283	S08_16315031	0.196602					3	43634586	0.00102	S03_43634586	0.298					3	31881376	0.00767295	S03_31881376	0.357843					1	13964229	2.01e-05	S01_13964229	0.375
8	15688012	0.00881098	S08_15688012	0.203883					8	15688007	0.00881098	S08_15688007	0.203883					3	43634610	0.00102	S03_43634610	0.298					3	31881381	0.00767295	S03_31881381	0.357843					1	6245856	2.01e-05	S01_6245856	0.164
8	15688100	0.00881098	S08_15688100	0.203883					8	15688012	0.00881098	S08_15688012	0.203883					7	4727139	0.00102	S07_4727139	0.416					5	39624427	0.00767651	S05_39624427	0.460784					8	40388137	2.02e-05	S08_40388137	0.195
5	19525745	0.00883197	S05_19525745	0.274272					8	15688100	0.00881098	S08_15688100	0.203883					1	4303773	0.00103	S01_4303773	0.399					3	1501093	0.00770775	S03_1501093	0.495098					1	10154149	2.03e-05	S01_10154149	0.391
7	19327335	0.00883636	S07_19327335	0.0558252					5	19525745	0.00883197	S05_19525745	0.274272					1	4303880	0.00103	S01_4303880	0.399					8	33822688	0.00773165	S08_33822688	0.151961					1	10154184	2.03e-05	S01_10154184	0.391
3	3699394	0.00884925	S03_3699394	0.321602					7	19327335	0.00883636	S07_19327335	0.0558252					1	4435534	0.00103	S01_4435534	0.258					3	45745335	0.00774197	S03_45745335	0.352941					1	10154226	2.03e-05	S01_10154226	0.391
11	11972812	0.00887908	S11_11972812	0.121359					3	3699394	0.00884925	S03_3699394	0.321602					4	528811	0.00103	S04_528811	0.371					7	24325762	0.00775605	S07_24325762	0.230392					1	11373873	2.03e-05	S01_11373873	0.391
11	23475206	0.00887908	S11_23475206	0.121359					11	11972812	0.00887908	S11_11972812	0.121359					4	528857	0.00103	S04_528857	0.371					3	53221749	0.00779189	S03_53221749	0.137255					1	15406849	2.03e-05	S01_15406849	0.266
11	11972774	0.00887908	S11_11972774	0.121359					11	23475206	0.00887908	S11_23475206	0.121359					4	528898	0.00103	S04_528898	0.371					1	13208353	0.00779385	S01_13208353	0.0882353					8	12110417	2.03e-05	S08_12110417	0.234
3	30576898	0.00892798	S03_30576898	0.177184					11	11972774	0.00887908	S11_11972774	0.121359					7	5601698	0.00103	S07_5601698	0.275					5	39158986	0.00779911	S05_39158986	0.132353					1	12851396	2.04e-05	S01_12851396	0.359
3	30576919	0.00892798	S03_30576919	0.177184					3	30576898	0.00892798	S03_30576898	0.177184					8	42265167	0.00103	S08_42265167	0.079					7	24288678	0.00781694	S07_24288678	0.235294					8	13347308	2.05e-05	S08_13347308	0.195
3	30576927	0.00892798	S03_30576927	0.177184					3	30576919	0.00892798	S03_30576919	0.177184					8	42265185	0.00103	S08_42265185	0.079					1	4727653	0.00784256	S01_4727653	0.47549					8	9187230	2.05e-05	S08_9187230	0.375
2	40093617	0.00896289	S02_40093617	0.116505					3	30576927	0.00892798	S03_30576927	0.177184					8	42265191	0.00103	S08_42265191	0.079					8	41561232	0.00787878	S08_41561232	0.181373					8	9187262	2.05e-05	S08_9187262	0.375
6	5768065	0.00898252	S06_5768065	0.424757					2	40093617	0.00896289	S02_40093617	0.116505					8	42265203	0.00103	S08_42265203	0.079					3	1327368	0.00788009	S03_1327368	0.411765					1	10026191	2.08e-05	S01_10026191	0.367
6	5768119	0.00898252	S06_5768119	0.424757					6	5768065	0.00898252	S06_5768065	0.424757					8	42265215	0.00103	S08_42265215	0.079					1	24075045	0.00792155	S01_24075045	0.377451					1	12040321	2.08e-05	S01_12040321	0.383
8	52471405	0.00902687	S08_52471405	0.0849515					6	5768119	0.00898252	S06_5768119	0.424757					8	42265218	0.00103	S08_42265218	0.079					3	6823819	0.00792336	S03_6823819	0.328431					1	10510562	2.09e-05	S01_10510562	0.586
5	17329731	0.00911013	S05_17329731	0.279126					8	52471405	0.00902687	S08_52471405	0.0849515					8	42265242	0.00103	S08_42265242	0.079					3	6823893	0.00792336	S03_6823893	0.328431					8	5853671	2.1e-05	S08_5853671	0.238
5	17329813	0.00911013	S05_17329813	0.279126					5	17329731	0.00911013	S05_17329731	0.279126					8	42265244	0.00103	S08_42265244	0.079					8	40645078	0.00792403	S08_40645078	0.181373					8	12642048	2.12e-05	S08_12642048	0.242
4	1524432	0.00914993	S04_1524432	0.131068					5	17329813	0.00911013	S05_17329813	0.279126					8	42265258	0.00103	S08_42265258	0.079					8	41451709	0.00795034	S08_41451709	0.117647					8	12642079	2.12e-05	S08_12642079	0.242
8	44968688	0.00918977	S08_44968688	0.165049					4	1524432	0.00914993	S04_1524432	0.131068					8	42265260	0.00103	S08_42265260	0.079					8	48346747	0.00796329	S08_48346747	0.127451					8	12642137	2.12e-05	S08_12642137	0.242
5	21368667	0.00920333	S05_21368667	0.228155					8	44968688	0.00918977	S08_44968688	0.165049					8	42265265	0.00103	S08_42265265	0.079					1	4730484	0.00796368	S01_4730484	0.470588					8	12642153	2.12e-05	S08_12642153	0.242
5	21368662	0.00920333	S05_21368662	0.228155					5	21368667	0.00920333	S05_21368667	0.228155					8	42265276	0.00103	S08_42265276	0.079					4	252159	0.00805116	S04_252159	0.205882					8	8799916	2.12e-05	S08_8799916	0.328
5	497008	0.00928137	S05_497008	0.17233					5	21368662	0.00920333	S05_21368662	0.228155					8	53933597	0.00103	S08_53933597	0.152					1	21343564	0.00807732	S01_21343564	0.215686					8	8799942	2.12e-05	S08_8799942	0.328
3	1369416	0.00933442	S03_1369416	0.319175					5	497008	0.00928137	S05_497008	0.17233					8	53933605	0.00103	S08_53933605	0.152					11	49135734	0.00810829	S11_49135734	0.191176					1	13200904	2.13e-05	S01_13200904	0.594
5	17330002	0.00936302	S05_17330002	0.271845					3	1369416	0.00933442	S03_1369416	0.319175					6	28990081	0.00104	S06_28990081	0.073					4	2395745	0.00811817	S04_2395745	0.303922					1	13200910	2.13e-05	S01_13200910	0.594
8	46023714	0.00938528	S08_46023714	0.208738					5	17330002	0.00936302	S05_17330002	0.271845					8	5551982	0.00105	S08_5551982	0.691					1	4057216	0.00818098	S01_4057216	0.362745					1	13200962	2.13e-05	S01_13200962	0.594
8	52471401	0.00946379	S08_52471401	0.0873786					8	46023714	0.00938528	S08_46023714	0.208738					10	3782346	0.00105	S10_3782346	0.219					11	34323963	0.00821846	S11_34323963	0.0784314					1	14722401	2.14e-05	S01_14722401	0.289
6	31071627	0.00947229	S06_31071627	0.0631068					8	52471401	0.00946379	S08_52471401	0.0873786					4	21165163	0.00106	S04_21165163	0.522					11	9756770	0.0082229	S11_9756770	0.269608					1	14722560	2.14e-05	S01_14722560	0.289
6	31071638	0.00947229	S06_31071638	0.0631068					6	31071627	0.00947229	S06_31071627	0.0631068					4	21561083	0.00106	S04_21561083	0.124					1	10369411	0.00822753	S01_10369411	0.269608					1	49362687	2.14e-05	S01_49362687	0.469
6	31071702	0.00947229	S06_31071702	0.0631068					6	31071638	0.00947229	S06_31071638	0.0631068					6	15454348	0.00106	S06_15454348	0.079					5	39661274	0.00827313	S05_39661274	0.382353					8	13426809	2.14e-05	S08_13426809	0.203
6	4849334	0.00947943	S06_4849334	0.373786					6	31071702	0.00947229	S06_31071702	0.0631068					1	51331485	0.00107	S01_51331485	0.152					5	39661405	0.00827313	S05_39661405	0.382353					1	28568333	2.15e-05	S01_28568333	0.27
8	52114930	0.00949638	S08_52114930	0.065534					6	4849334	0.00947943	S06_4849334	0.373786					4	421063	0.00107	S04_421063	0.584					8	52376952	0.00833164	S08_52376952	0.147059					1	6159577	2.15e-05	S01_6159577	0.172
7	32685897	0.00951931	S07_32685897	0.269417					8	52114930	0.00949638	S08_52114930	0.065534					8	60938108	0.00107	S08_60938108	0.534					3	9792019	0.00833961	S03_9792019	0.25					8	29357959	2.15e-05	S08_29357959	0.188
7	32685935	0.00951931	S07_32685935	0.269417					7	32685897	0.00951931	S07_32685897	0.269417					1	6075192	0.00108	S01_6075192	0.225					1	6502132	0.00835293	S01_6502132	0.480392					8	29358010	2.15e-05	S08_29358010	0.188
7	32685866	0.00951931	S07_32685866	0.269417					7	32685935	0.00951931	S07_32685935	0.269417					6	23985446	0.00108	S06_23985446	0.601					1	6502160	0.00835293	S01_6502160	0.480392					8	38233205	2.15e-05	S08_38233205	0.188
11	22345576	0.00956105	S11_22345576	0.126214					7	32685866	0.00951931	S07_32685866	0.269417					1	5019405	0.00109	S01_5019405	0.449					1	6502176	0.00835293	S01_6502176	0.480392					1	16590225	2.16e-05	S01_16590225	0.242
8	28999222	0.00956224	S08_28999222	0.206311					11	22345576	0.00956105	S11_22345576	0.126214					1	5019436	0.00109	S01_5019436	0.449					1	6502178	0.00835293	S01_6502178	0.480392					1	16590251	2.16e-05	S01_16590251	0.242
8	36994639	0.00956224	S08_36994639	0.206311					8	28999222	0.00956224	S08_28999222	0.206311					1	5019438	0.00109	S01_5019438	0.449					3	28090470	0.00835327	S03_28090470	0.0637255					8	12129177	2.17e-05	S08_12129177	0.25
8	36994652	0.00956224	S08_36994652	0.206311					8	36994639	0.00956224	S08_36994639	0.206311					1	5743268	0.00109	S01_5743268	0.36					11	9756718	0.00838935	S11_9756718	0.215686					8	25279646	2.17e-05	S08_25279646	0.188
8	28999200	0.00956224	S08_28999200	0.206311					8	36994652	0.00956224	S08_36994652	0.206311					4	15225919	0.00109	S04_15225919	0.157					4	45606052	0.0083897	S04_45606052	0.357843					1	14721474	2.18e-05	S01_14721474	0.266
8	28999306	0.00956224	S08_28999306	0.206311					8	28999200	0.00956224	S08_28999200	0.206311					6	22428260	0.00109	S06_22428260	0.14					8	42396334	0.00839473	S08_42396334	0.171569					1	14721541	2.18e-05	S01_14721541	0.266
8	28999324	0.00956224	S08_28999324	0.206311					8	28999306	0.00956224	S08_28999306	0.206311					6	22428274	0.00109	S06_22428274	0.14					3	31916234	0.00840654	S03_31916234	0.367647					1	11614206	2.19e-05	S01_11614206	0.391
8	36994642	0.00956224	S08_36994642	0.206311					8	28999324	0.00956224	S08_28999324	0.206311					6	22428279	0.00109	S06_22428279	0.14					8	23163682	0.00840956	S08_23163682	0.235294					1	11614207	2.19e-05	S01_11614207	0.391
11	39608526	0.00957039	S11_39608526	0.118932					8	36994642	0.00956224	S08_36994642	0.206311					6	24005453	0.0011	S06_24005453	0.579					1	29424276	0.00841666	S01_29424276	0.0637255					1	14594151	2.21e-05	S01_14594151	0.266
11	39608532	0.00957039	S11_39608532	0.118932					11	39608526	0.00957039	S11_39608526	0.118932					10	4819830	0.0011	S10_4819830	0.421					10	24526762	0.00842369	S10_24526762	0.343137					1	14594186	2.21e-05	S01_14594186	0.266
7	29302146	0.00957223	S07_29302146	0.065534					11	39608532	0.00957039	S11_39608532	0.118932					10	4145811	0.00111	S10_4145811	0.202					4	9841189	0.00846073	S04_9841189	0.151961					1	14594246	2.21e-05	S01_14594246	0.266
4	25504092	0.00957473	S04_25504092	0.0679612					7	29302146	0.00957223	S07_29302146	0.065534					1	5948066	0.00112	S01_5948066	0.23					1	4821912	0.00847502	S01_4821912	0.490196					1	16733194	2.21e-05	S01_16733194	0.328
8	37420238	0.00958762	S08_37420238	0.157767					4	25504092	0.00957473	S04_25504092	0.0679612					11	41871284	0.00112	S11_41871284	0.331					3	37380553	0.00847867	S03_37380553	0.323529					8	13341481	2.21e-05	S08_13341481	0.188
11	31979829	0.00970354	S11_31979829	0.0558252					8	37420238	0.00958762	S08_37420238	0.157767					4	2534958	0.00113	S04_2534958	0.416					3	37380561	0.00847867	S03_37380561	0.323529					8	13341499	2.21e-05	S08_13341499	0.188
6	18880747	0.00972745	S06_18880747	0.0533981					11	31979829	0.00970354	S11_31979829	0.0558252					4	2534981	0.00113	S04_2534981	0.416					3	43128735	0.00858762	S03_43128735	0.47549					8	13341529	2.21e-05	S08_13341529	0.188
6	18880766	0.00972745	S06_18880766	0.0533981					6	18880747	0.00972745	S06_18880747	0.0533981					4	2534983	0.00113	S04_2534983	0.416					1	27902741	0.00858912	S01_27902741	0.426471					8	13341579	2.21e-05	S08_13341579	0.188
6	18880817	0.00972745	S06_18880817	0.0533981					6	18880766	0.00972745	S06_18880766	0.0533981					4	2534999	0.00113	S04_2534999	0.416					1	21332042	0.00860365	S01_21332042	0.27451					8	13341595	2.21e-05	S08_13341595	0.188
6	18880849	0.00972745	S06_18880849	0.0533981					6	18880817	0.00972745	S06_18880817	0.0533981					8	53933861	0.00113	S08_53933861	0.242					5	14810123	0.00866795	S05_14810123	0.0735294					8	13341598	2.21e-05	S08_13341598	0.188
4	1959781	0.00975884	S04_1959781	0.0898058					6	18880849	0.00972745	S06_18880849	0.0533981					6	3456704	0.00114	S06_3456704	0.129					1	4767893	0.00866888	S01_4767893	0.47549					8	11928321	2.22e-05	S08_11928321	0.258
6	17980955	0.00976615	S06_17980955	0.0800971					4	1959781	0.00975884	S04_1959781	0.0898058					10	6120758	0.00114	S10_6120758	0.365					1	16039189	0.00868395	S01_16039189	0.0686275					8	11938610	2.22e-05	S08_11938610	0.258
3	3641561	0.00986806	S03_3641561	0.370146					6	17980955	0.00976615	S06_17980955	0.0800971					10	6120779	0.00114	S10_6120779	0.354					1	12278893	0.00869985	S01_12278893	0.142157					8	12167639	2.22e-05	S08_12167639	0.258
1	50960827	0.00987663	S01_50960827	0.220874					3	3641561	0.00986806	S03_3641561	0.370146					10	6120808	0.00114	S10_6120808	0.354					1	4487678	0.00870484	S01_4487678	0.29902					8	12465516	2.22e-05	S08_12465516	0.258
1	15695920	0.00987793	S01_15695920	0.40534					1	50960827	0.00987663	S01_50960827	0.220874					5	38855188	0.00115	S05_38855188	0.09					2	47500929	0.00871338	S02_47500929	0.406863					8	12465934	2.22e-05	S08_12465934	0.258
8	46993184	0.00995634	S08_46993184	0.162621					1	15695920	0.00987793	S01_15695920	0.40534					6	22643100	0.00115	S06_22643100	0.124					3	39815707	0.00876187	S03_39815707	0.431373					8	12465972	2.22e-05	S08_12465972	0.258
11	14206777	0.010005	S11_14206777	0.118932					8	46993184	0.00995634	S08_46993184	0.162621					6	22643255	0.00115	S06_22643255	0.124					1	5089850	0.00880351	S01_5089850	0.303922					8	12466067	2.22e-05	S08_12466067	0.258
2	2615439	0.0100346	S02_2615439	0.0533981					11	14206777	0.010005	S11_14206777	0.118932					11	36868860	0.00115	S11_36868860	0.079					4	46695826	0.00889561	S04_46695826	0.196078					8	12796436	2.22e-05	S08_12796436	0.258
8	40091686	0.0100494	S08_40091686	0.206311					2	2615439	0.0100346	S02_2615439	0.0533981					11	52119602	0.00115	S11_52119602	0.112					3	6843951	0.00894221	S03_6843951	0.308824					8	12796473	2.22e-05	S08_12796473	0.258
1	6070996	0.0100951	S01_6070996	0.0849515					8	40091686	0.0100494	S08_40091686	0.206311					4	2991703	0.00116	S04_2991703	0.174					3	33691825	0.00895562	S03_33691825	0.245098					8	12796482	2.22e-05	S08_12796482	0.258
1	6071011	0.0100951	S01_6071011	0.0849515					1	6070996	0.0100951	S01_6070996	0.0849515					4	46857882	0.00116	S04_46857882	0.062					10	13332203	0.00895575	S10_13332203	0.0833333					8	12810335	2.22e-05	S08_12810335	0.258
8	52471396	0.0101629	S08_52471396	0.0873786					1	6071011	0.0100951	S01_6071011	0.0849515					4	46857890	0.00116	S04_46857890	0.062					7	24320297	0.0089699	S07_24320297	0.27451					8	12825302	2.22e-05	S08_12825302	0.258
8	17350712	0.0101749	S08_17350712	0.0606796					8	52471396	0.0101629	S08_52471396	0.0873786					4	46857933	0.00116	S04_46857933	0.062					8	51857368	0.0089735	S08_51857368	0.0686275					8	12991653	2.22e-05	S08_12991653	0.258
11	5543858	0.0101783	S11_5543858	0.276699					8	17350712	0.0101749	S08_17350712	0.0606796					4	46857939	0.00116	S04_46857939	0.062					1	4488235	0.00897452	S01_4488235	0.29902					8	13127283	2.22e-05	S08_13127283	0.258
11	16632108	0.0101886	S11_16632108	0.0582524					11	5543858	0.0101783	S11_5543858	0.276699					4	46857947	0.00116	S04_46857947	0.062					1	4488288	0.00897452	S01_4488288	0.29902					8	13127296	2.22e-05	S08_13127296	0.258
4	1081323	0.0102328	S04_1081323	0.11165					11	16632108	0.0101886	S11_16632108	0.0582524					6	19234546	0.00117	S06_19234546	0.219					1	4488291	0.00897452	S01_4488291	0.29902					8	13127298	2.22e-05	S08_13127298	0.258
11	51790253	0.0102339	S11_51790253	0.371359					4	1081323	0.0102328	S04_1081323	0.11165					7	34545122	0.00117	S07_34545122	0.343					1	4488339	0.00897452	S01_4488339	0.29902					8	13127374	2.22e-05	S08_13127374	0.258
2	9155058	0.0102484	S02_9155058	0.0509709					11	51790253	0.0102339	S11_51790253	0.371359					7	34545138	0.00117	S07_34545138	0.343					1	4488340	0.00897452	S01_4488340	0.29902					8	24914958	2.23e-05	S08_24914958	0.188
8	16482469	0.0102878	S08_16482469	0.206311					2	9155058	0.0102484	S02_9155058	0.0509709					7	34545170	0.00117	S07_34545170	0.343					2	47244477	0.00897819	S02_47244477	0.372549					8	26817082	2.23e-05	S08_26817082	0.188
4	2529547	0.0102901	S04_2529547	0.0703883					8	16482469	0.0102878	S08_16482469	0.206311					7	34545176	0.00117	S07_34545176	0.343					4	24464398	0.00897828	S04_24464398	0.367647					8	27020646	2.23e-05	S08_27020646	0.188
1	5094982	0.0103021	S01_5094982	0.179612					4	2529547	0.0102901	S04_2529547	0.0703883					7	34545230	0.00117	S07_34545230	0.343					9	35420099	0.00899054	S09_35420099	0.411765					8	28317344	2.23e-05	S08_28317344	0.188
2	33527344	0.0103024	S02_33527344	0.146845					1	5094982	0.0103021	S01_5094982	0.179612					7	34545232	0.00117	S07_34545232	0.343					8	36704737	0.00906151	S08_36704737	0.176471					8	28663267	2.23e-05	S08_28663267	0.188
11	29179483	0.0103034	S11_29179483	0.0800971					2	33527344	0.0103024	S02_33527344	0.146845					7	34545234	0.00117	S07_34545234	0.343					3	31838743	0.00914416	S03_31838743	0.352941					8	29717036	2.23e-05	S08_29717036	0.188
8	46249140	0.01031	S08_46249140	0.213592					11	29179483	0.0103034	S11_29179483	0.0800971					7	34545269	0.00117	S07_34545269	0.343					4	45606036	0.00916215	S04_45606036	0.382353					8	34984178	2.23e-05	S08_34984178	0.188
8	52114931	0.0103769	S08_52114931	0.065534					8	46249140	0.01031	S08_46249140	0.213592					7	34545272	0.00117	S07_34545272	0.343					4	45606043	0.00916215	S04_45606043	0.382353					8	36730929	2.23e-05	S08_36730929	0.188
8	1956894	0.010394	S08_1956894	0.0958738					8	52114931	0.0103769	S08_52114931	0.065534					10	28781192	0.00117	S10_28781192	0.483					4	45606082	0.00916215	S04_45606082	0.382353					8	38857266	2.23e-05	S08_38857266	0.188
8	52115046	0.01042	S08_52115046	0.0582524					8	1956894	0.010394	S08_1956894	0.0958738					10	3820867	0.00117	S10_3820867	0.562					4	45606115	0.00916215	S04_45606115	0.382353					8	38857330	2.23e-05	S08_38857330	0.188
1	15567621	0.0105387	S01_15567621	0.424757					8	52115046	0.01042	S08_52115046	0.0582524					10	3820886	0.00117	S10_3820886	0.438					1	4776188	0.00916829	S01_4776188	0.465686					8	40580897	2.23e-05	S08_40580897	0.188
2	45281784	0.0105394	S02_45281784	0.0679612					1	15567621	0.0105387	S01_15567621	0.424757					10	3820890	0.00117	S10_3820890	0.438					1	4776194	0.00916829	S01_4776194	0.465686					8	41997073	2.23e-05	S08_41997073	0.188
2	45281806	0.0105394	S02_45281806	0.0679612					2	45281784	0.0105394	S02_45281784	0.0679612					10	3820899	0.00117	S10_3820899	0.438					1	4776297	0.00916829	S01_4776297	0.465686					1	15685325	2.26e-05	S01_15685325	0.266
2	2243550	0.0105762	S02_2243550	0.0776699					2	45281806	0.0105394	S02_45281806	0.0679612					10	3820901	0.00117	S10_3820901	0.438					7	27047867	0.00918485	S07_27047867	0.166667					1	12672028	2.27e-05	S01_12672028	0.609
11	34449839	0.0107136	S11_34449839	0.279126					2	2243550	0.0105762	S02_2243550	0.0776699					10	4734079	0.00117	S10_4734079	0.388					8	42345829	0.00919722	S08_42345829	0.102941					1	12672117	2.27e-05	S01_12672117	0.609
1	24075045	0.0107264	S01_24075045	0.490291					11	34449839	0.0107136	S11_34449839	0.279126					10	8005786	0.00117	S10_8005786	0.247					8	33525838	0.00923292	S08_33525838	0.0980392					1	12686069	2.27e-05	S01_12686069	0.391
1	15590888	0.0107611	S01_15590888	0.42233					1	24075045	0.0107264	S01_24075045	0.490291					5	26567376	0.00118	S05_26567376	0.287					1	8305495	0.00926187	S01_8305495	0.25					1	9814694	2.27e-05	S01_9814694	0.305
1	15590893	0.0107611	S01_15590893	0.42233					1	15590888	0.0107611	S01_15590888	0.42233					7	32042760	0.00118	S07_32042760	0.388					11	51573887	0.00930552	S11_51573887	0.0588235					1	9814704	2.27e-05	S01_9814704	0.305
8	25840218	0.0107725	S08_25840218	0.18932					1	15590893	0.0107611	S01_15590893	0.42233					11	14116279	0.00118	S11_14116279	0.371					5	46011	0.00930829	S05_46011	0.269608					1	9814726	2.27e-05	S01_9814726	0.305
8	44423035	0.0107967	S08_44423035	0.160194					8	25840218	0.0107725	S08_25840218	0.18932					11	14116295	0.00118	S11_14116295	0.371					7	26526360	0.00931988	S07_26526360	0.20098					1	9814769	2.27e-05	S01_9814769	0.305
8	44423095	0.0107967	S08_44423095	0.160194					8	44423035	0.0107967	S08_44423035	0.160194					1	4862361	0.00119	S01_4862361	0.601					6	9534432	0.00934627	S06_9534432	0.196078					8	25636883	2.27e-05	S08_25636883	0.195
7	4747644	0.0108066	S07_4747644	0.121359					8	44423095	0.0107967	S08_44423095	0.160194					6	23899018	0.00119	S06_23899018	0.556					4	28596302	0.0093535	S04_28596302	0.122549					8	25636884	2.27e-05	S08_25636884	0.195
2	39969708	0.010913	S02_39969708	0.114078					7	4747644	0.0108066	S07_4747644	0.121359					6	636477	0.00119	S06_636477	0.146					1	4776287	0.00937863	S01_4776287	0.455882					8	34945159	2.27e-05	S08_34945159	0.195
2	39969711	0.010913	S02_39969711	0.114078					2	39969708	0.010913	S02_39969708	0.114078					7	13695017	0.00119	S07_13695017	0.287					8	21825094	0.0093943	S08_21825094	0.485294					1	13538438	2.28e-05	S01_13538438	0.375
2	39969720	0.010913	S02_39969720	0.114078					2	39969711	0.010913	S02_39969711	0.114078					1	2282275	0.00121	S01_2282275	0.337					5	14810096	0.00941395	S05_14810096	0.0833333					1	13538472	2.28e-05	S01_13538472	0.375
2	39969721	0.010913	S02_39969721	0.114078					2	39969720	0.010913	S02_39969720	0.114078					1	2282284	0.00121	S01_2282284	0.337					3	13048165	0.00942343	S03_13048165	0.147059					1	10047430	2.29e-05	S01_10047430	0.359
2	39969738	0.010913	S02_39969738	0.114078					2	39969721	0.010913	S02_39969721	0.114078					1	2282320	0.00121	S01_2282320	0.337					3	13048291	0.00942343	S03_13048291	0.147059					1	15210960	2.31e-05	S01_15210960	0.328
2	39969758	0.010913	S02_39969758	0.114078					2	39969738	0.010913	S02_39969738	0.114078					1	2282440	0.00121	S01_2282440	0.337					7	26526382	0.00945261	S07_26526382	0.176471					1	15211018	2.31e-05	S01_15211018	0.328
2	39969764	0.010913	S02_39969764	0.114078					2	39969758	0.010913	S02_39969758	0.114078					3	52102556	0.00121	S03_52102556	0.348					7	26568923	0.00945261	S07_26568923	0.176471					1	16702460	2.31e-05	S01_16702460	0.328
2	39969770	0.010913	S02_39969770	0.114078					2	39969764	0.010913	S02_39969764	0.114078					3	10873817	0.00122	S03_10873817	0.393					7	26569029	0.00945261	S07_26569029	0.176471					1	16702525	2.31e-05	S01_16702525	0.328
2	39969781	0.010913	S02_39969781	0.114078					2	39969770	0.010913	S02_39969770	0.114078					3	10875582	0.00122	S03_10875582	0.399					7	487759	0.00948936	S07_487759	0.259804					1	16735349	2.31e-05	S01_16735349	0.328
2	39969784	0.010913	S02_39969784	0.114078					2	39969781	0.010913	S02_39969781	0.114078					4	2588052	0.00122	S04_2588052	0.742					1	6269128	0.00949314	S01_6269128	0.446078					1	11856212	2.32e-05	S01_11856212	0.398
8	44838971	0.0109421	S08_44838971	0.317961					2	39969784	0.010913	S02_39969784	0.114078					11	36576180	0.00122	S11_36576180	0.337					4	14220193	0.00949733	S04_14220193	0.142157					1	15836607	2.32e-05	S01_15836607	0.289
8	40531288	0.0109923	S08_40531288	0.213592					8	44838971	0.0109421	S08_44838971	0.317961					11	36576181	0.00122	S11_36576181	0.337					1	11187362	0.00950797	S01_11187362	0.127451					1	17674423	2.32e-05	S01_17674423	0.289
4	41757755	0.0110984	S04_41757755	0.0509709					8	40531288	0.0109923	S08_40531288	0.213592					1	5019053	0.00123	S01_5019053	0.382					7	26530469	0.00960561	S07_26530469	0.161765					8	13512160	2.33e-05	S08_13512160	0.203
4	41763234	0.0110984	S04_41763234	0.0509709					4	41757755	0.0110984	S04_41757755	0.0509709					1	725702	0.00123	S01_725702	0.41					1	5146817	0.00960593	S01_5146817	0.147059					8	13512204	2.33e-05	S08_13512204	0.203
4	41757708	0.0110984	S04_41757708	0.0509709					4	41763234	0.0110984	S04_41763234	0.0509709					2	4954831	0.00123	S02_4954831	0.129					1	5146338	0.00964047	S01_5146338	0.348039					8	8931658	2.33e-05	S08_8931658	0.242
1	38644254	0.0111207	S01_38644254	0.162621					4	41757708	0.0110984	S04_41757708	0.0509709					4	1393797	0.00123	S04_1393797	0.281					8	45478562	0.00966263	S08_45478562	0.460784					1	14724893	2.34e-05	S01_14724893	0.273
6	5161761	0.0111624	S06_5161761	0.410194					1	38644254	0.0111207	S01_38644254	0.162621					4	1917754	0.00123	S04_1917754	0.618					10	28027628	0.0096898	S10_28027628	0.166667					8	11938423	2.34e-05	S08_11938423	0.266
1	17644787	0.0112332	S01_17644787	0.419903					6	5161761	0.0111624	S06_5161761	0.410194					4	43164678	0.00124	S04_43164678	0.146					10	28027670	0.0096898	S10_28027670	0.166667					8	12647735	2.34e-05	S08_12647735	0.266
4	18221203	0.0112774	S04_18221203	0.0631068					1	17644787	0.0112332	S01_17644787	0.419903					1	51226584	0.00125	S01_51226584	0.399					10	28027685	0.0096898	S10_28027685	0.166667					8	13072468	2.34e-05	S08_13072468	0.266
8	16331057	0.0112814	S08_16331057	0.216019					4	18221203	0.0112774	S04_18221203	0.0631068					5	27053722	0.00125	S05_27053722	0.337					7	24310337	0.00970485	S07_24310337	0.279412					8	13072479	2.34e-05	S08_13072479	0.266
8	16331122	0.0112814	S08_16331122	0.216019					8	16331057	0.0112814	S08_16331057	0.216019					7	9393412	0.00125	S07_9393412	0.146					7	24288741	0.00972319	S07_24288741	0.230392					8	13072480	2.34e-05	S08_13072480	0.266
8	16331015	0.0112814	S08_16331015	0.216019					8	16331122	0.0112814	S08_16331122	0.216019					7	9393433	0.00125	S07_9393433	0.146					6	7958519	0.00974888	S06_7958519	0.191176					8	13072525	2.34e-05	S08_13072525	0.266
7	29302160	0.011287	S07_29302160	0.0679612					8	16331015	0.0112814	S08_16331015	0.216019					7	9393460	0.00125	S07_9393460	0.146					6	21536176	0.00978428	S06_21536176	0.181373					8	8590094	2.34e-05	S08_8590094	0.352
8	28259696	0.0113008	S08_28259696	0.165049					7	29302160	0.011287	S07_29302160	0.0679612					7	9393480	0.00125	S07_9393480	0.146					3	32062564	0.00978632	S03_32062564	0.352941					8	13346960	2.36e-05	S08_13346960	0.203
6	18880785	0.0113024	S06_18880785	0.0558252					8	28259696	0.0113008	S08_28259696	0.165049					2	5508924	0.00126	S02_5508924	0.118					1	4767992	0.00979589	S01_4767992	0.470588					8	13346968	2.36e-05	S08_13346968	0.203
6	18880862	0.0113024	S06_18880862	0.0558252					6	18880785	0.0113024	S06_18880785	0.0558252					3	2038820	0.00126	S03_2038820	0.449					1	4776370	0.00980075	S01_4776370	0.465686					8	13346978	2.36e-05	S08_13346978	0.203
8	11941618	0.0113629	S08_11941618	0.245146					6	18880862	0.0113024	S06_18880862	0.0558252					5	20024517	0.00126	S05_20024517	0.208					1	4776397	0.00980075	S01_4776397	0.465686					8	13346995	2.36e-05	S08_13346995	0.203
6	3843046	0.0113638	S06_3843046	0.492718					8	11941618	0.0113629	S08_11941618	0.245146					10	5934410	0.00127	S10_5934410	0.489					1	4776408	0.00980075	S01_4776408	0.465686					8	13346997	2.36e-05	S08_13346997	0.203
4	991272	0.0113738	S04_991272	0.116505					6	3843046	0.0113638	S06_3843046	0.492718					3	10443505	0.00129	S03_10443505	0.567					1	4776449	0.00980075	S01_4776449	0.465686					8	13347016	2.36e-05	S08_13347016	0.203
2	46850256	0.011379	S02_46850256	0.0679612					4	991272	0.0113738	S04_991272	0.116505					4	483956	0.00129	S04_483956	0.208					1	4776478	0.00980075	S01_4776478	0.465686					8	13347033	2.36e-05	S08_13347033	0.203
5	12415880	0.0113816	S05_12415880	0.218447					2	46850256	0.011379	S02_46850256	0.0679612					6	20054093	0.00129	S06_20054093	0.157					8	37626321	0.0098076	S08_37626321	0.156863					8	13347036	2.36e-05	S08_13347036	0.203
6	31118273	0.0113991	S06_31118273	0.0606796					5	12415880	0.0113816	S05_12415880	0.218447					1	51189648	0.0013	S01_51189648	0.36					3	6806606	0.00984808	S03_6806606	0.338235					8	13347042	2.36e-05	S08_13347042	0.203
6	31120551	0.0113991	S06_31120551	0.0606796					6	31118273	0.0113991	S06_31118273	0.0606796					1	51189772	0.0013	S01_51189772	0.36					7	15104543	0.00985997	S07_15104543	0.132353					8	13347053	2.36e-05	S08_13347053	0.203
4	1959961	0.0114225	S04_1959961	0.092233					6	31120551	0.0113991	S06_31120551	0.0606796					3	11044000	0.0013	S03_11044000	0.157					3	32000533	0.00987205	S03_32000533	0.367647					8	13347061	2.36e-05	S08_13347061	0.203
6	7580675	0.0114249	S06_7580675	0.383495					4	1959961	0.0114225	S04_1959961	0.092233					10	3782377	0.0013	S10_3782377	0.556					8	41602480	0.00989167	S08_41602480	0.166667					8	13347068	2.36e-05	S08_13347068	0.203
2	27534234	0.0114282	S02_27534234	0.0970874					6	7580675	0.0114249	S06_7580675	0.383495					10	3782383	0.0013	S10_3782383	0.556					8	41602479	0.00994644	S08_41602479	0.161765					8	13347069	2.36e-05	S08_13347069	0.203
11	22472401	0.0114421	S11_22472401	0.31068					2	27534234	0.0114282	S02_27534234	0.0970874					7	2631572	0.00131	S07_2631572	0.32					11	16852370	0.00995576	S11_16852370	0.264706					8	13347071	2.36e-05	S08_13347071	0.203
8	43858083	0.0114441	S08_43858083	0.0582524					11	22472401	0.0114421	S11_22472401	0.31068					7	30617866	0.00132	S07_30617866	0.264					7	33720985	0.00998011	S07_33720985	0.137255					8	13347083	2.36e-05	S08_13347083	0.203
7	10875364	0.0114766	S07_10875364	0.0849515					8	43858083	0.0114441	S08_43858083	0.0582524					7	11279612	0.00133	S07_11279612	0.393					1	5146691	0.0099857	S01_5146691	0.147059					8	13347090	2.36e-05	S08_13347090	0.203
7	10875421	0.0114766	S07_10875421	0.0849515					7	10875364	0.0114766	S07_10875364	0.0849515					1	2306760	0.00134	S01_2306760	0.32					1	13343978	0.00998909	S01_13343978	0.117647					8	13347093	2.36e-05	S08_13347093	0.203
8	25633525	0.0114798	S08_25633525	0.157767					7	10875421	0.0114766	S07_10875421	0.0849515					1	51338544	0.00134	S01_51338544	0.225					1	13343981	0.00998909	S01_13343981	0.117647					1	15012933	2.37e-05	S01_15012933	0.273
2	26444196	0.011504	S02_26444196	0.240291					8	25633525	0.0114798	S08_25633525	0.157767					10	5830123	0.00134	S10_5830123	0.275					1	4776363	0.0100011	S01_4776363	0.455882					1	11784362	2.38e-05	S01_11784362	0.391
11	12901710	0.0115275	S11_12901710	0.114078					2	26444196	0.011504	S02_26444196	0.240291					8	53987751	0.00135	S08_53987751	0.242					1	4776364	0.0100011	S01_4776364	0.455882					1	14682033	2.39e-05	S01_14682033	0.273
1	29048661	0.0115517	S01_29048661	0.152913					11	12901710	0.0115275	S11_12901710	0.114078					10	3991642	0.00135	S10_3991642	0.309					1	4776367	0.0100011	S01_4776367	0.455882					1	15469259	2.39e-05	S01_15469259	0.25
5	21688448	0.0115759	S05_21688448	0.274272					1	29048661	0.0115517	S01_29048661	0.152913					10	43182588	0.00135	S10_43182588	0.101					1	4776389	0.0100011	S01_4776389	0.455882					8	13069424	2.4e-05	S08_13069424	0.242
5	21688554	0.0115759	S05_21688554	0.274272					5	21688448	0.0115759	S05_21688448	0.274272					1	3849689	0.00136	S01_3849689	0.32					5	14760764	0.010018	S05_14760764	0.387255					8	13069443	2.4e-05	S08_13069443	0.242
3	5779096	0.011591	S03_5779096	0.0679612					5	21688554	0.0115759	S05_21688554	0.274272					3	22565002	0.00136	S03_22565002	0.281					7	26831748	0.0100549	S07_26831748	0.161765					8	13069465	2.4e-05	S08_13069465	0.242
5	14150423	0.0116024	S05_14150423	0.332524					3	5779096	0.011591	S03_5779096	0.0679612					2	9698906	0.00137	S02_9698906	0.191					7	26692597	0.0100581	S07_26692597	0.176471					8	13069576	2.4e-05	S08_13069576	0.242
11	28507912	0.0116038	S11_28507912	0.145631					5	14150423	0.0116024	S05_14150423	0.332524					10	19758654	0.00137	S10_19758654	0.096					7	12846283	0.0101029	S07_12846283	0.161765					8	34953448	2.41e-05	S08_34953448	0.203
2	45277753	0.0116161	S02_45277753	0.065534					11	28507912	0.0116038	S11_28507912	0.145631					1	4950970	0.00138	S01_4950970	0.624					7	26494578	0.0101101	S07_26494578	0.22549					1	11477339	2.42e-05	S01_11477339	0.391
2	45277643	0.0116161	S02_45277643	0.065534					2	45277753	0.0116161	S02_45277753	0.065534					1	902890	0.00138	S01_902890	0.567					8	10207865	0.0101207	S08_10207865	0.25					1	16076868	2.42e-05	S01_16076868	0.289
8	52114977	0.0116461	S08_52114977	0.0679612					2	45277643	0.0116161	S02_45277643	0.065534					1	902902	0.00138	S01_902902	0.567					1	4863031	0.0101921	S01_4863031	0.308824					8	13652248	2.42e-05	S08_13652248	0.219
5	19617666	0.0117574	S05_19617666	0.26699					8	52114977	0.0116461	S08_52114977	0.0679612					1	902915	0.00138	S01_902915	0.567					7	33731017	0.0102178	S07_33731017	0.132353					1	10983626	2.43e-05	S01_10983626	0.383
8	9120817	0.0117626	S08_9120817	0.140777					5	19617666	0.0117574	S05_19617666	0.26699					1	902918	0.00138	S01_902918	0.567					6	19839446	0.0102236	S06_19839446	0.117647					1	16588524	2.43e-05	S01_16588524	0.258
8	43858036	0.0117889	S08_43858036	0.0558252					8	9120817	0.0117626	S08_9120817	0.140777					1	902964	0.00138	S01_902964	0.567					1	13360025	0.0102786	S01_13360025	0.362745					1	13167534	2.44e-05	S01_13167534	0.391
1	16759874	0.0118088	S01_16759874	0.412621					8	43858036	0.0117889	S08_43858036	0.0558252					1	902995	0.00138	S01_902995	0.567					4	30632536	0.0102812	S04_30632536	0.338235					1	10387526	2.45e-05	S01_10387526	0.375
11	22345590	0.0118396	S11_22345590	0.123786					1	16759874	0.0118088	S01_16759874	0.412621					3	431500	0.00138	S03_431500	0.461					11	19976237	0.0102842	S11_19976237	0.367647					1	10387532	2.45e-05	S01_10387532	0.375
8	52115027	0.0118923	S08_52115027	0.065534					11	22345590	0.0118396	S11_22345590	0.123786					3	431518	0.00138	S03_431518	0.461					2	8546670	0.0102944	S02_8546670	0.0735294					1	10387537	2.45e-05	S01_10387537	0.375
8	45656905	0.0119132	S08_45656905	0.0970874					8	52115027	0.0118923	S08_52115027	0.065534					7	32225451	0.00139	S07_32225451	0.376					11	50578922	0.0103068	S11_50578922	0.308824					1	10387577	2.45e-05	S01_10387577	0.375
1	29048626	0.0119346	S01_29048626	0.15534					8	45656905	0.0119132	S08_45656905	0.0970874					1	2260103	0.0014	S01_2260103	0.309					4	2624158	0.0103197	S04_2624158	0.421569					1	10496925	2.45e-05	S01_10496925	0.375
1	6141771	0.0119761	S01_6141771	0.0776699					1	29048626	0.0119346	S01_29048626	0.15534					1	2260108	0.0014	S01_2260108	0.309					2	47286544	0.0103254	S02_47286544	0.27451					1	10497026	2.45e-05	S01_10497026	0.375
3	12334045	0.0120121	S03_12334045	0.320388					1	6141771	0.0119761	S01_6141771	0.0776699					6	1458525	0.0014	S06_1458525	0.466					3	31916283	0.0103438	S03_31916283	0.328431					1	10992601	2.45e-05	S01_10992601	0.375
7	27383610	0.0120414	S07_27383610	0.126214					3	12334045	0.0120121	S03_12334045	0.320388					6	5983959	0.0014	S06_5983959	0.421					4	527812	0.0103636	S04_527812	0.112745					1	10992602	2.45e-05	S01_10992602	0.375
2	39969900	0.0120762	S02_39969900	0.128641					7	27383610	0.0120414	S07_27383610	0.126214					7	24629613	0.0014	S07_24629613	0.337					5	39661366	0.0104062	S05_39661366	0.387255					1	11259813	2.45e-05	S01_11259813	0.375
8	43858043	0.0120877	S08_43858043	0.0606796					2	39969900	0.0120762	S02_39969900	0.128641					7	24629619	0.0014	S07_24629619	0.337					5	39661417	0.0104062	S05_39661417	0.387255					1	11259908	2.45e-05	S01_11259908	0.375
11	1951635	0.0121033	S11_1951635	0.260922					8	43858043	0.0120877	S08_43858043	0.0606796					1	5019377	0.00141	S01_5019377	0.601					7	31684687	0.0104229	S07_31684687	0.122549					1	11593440	2.45e-05	S01_11593440	0.375
8	24952898	0.012105	S08_24952898	0.206311					11	1951635	0.0121033	S11_1951635	0.260922					1	5019432	0.00141	S01_5019432	0.601					7	31684691	0.0104229	S07_31684691	0.122549					1	11593469	2.45e-05	S01_11593469	0.375
8	24952874	0.012105	S08_24952874	0.206311					8	24952898	0.012105	S08_24952898	0.206311					3	2849427	0.00141	S03_2849427	0.494					7	27019500	0.0104569	S07_27019500	0.181373					1	11756759	2.45e-05	S01_11756759	0.375
1	49273969	0.0121163	S01_49273969	0.128641					8	24952874	0.012105	S08_24952874	0.206311					7	16534511	0.00141	S07_16534511	0.483					10	24526761	0.0104826	S10_24526761	0.147059					1	12524153	2.45e-05	S01_12524153	0.375
8	40643904	0.01214	S08_40643904	0.160194					1	49273969	0.0121163	S01_49273969	0.128641					1	51338553	0.00142	S01_51338553	0.191					8	52499203	0.0104982	S08_52499203	0.372549					1	12835946	2.45e-05	S01_12835946	0.375
8	40643959	0.01214	S08_40643959	0.160194					8	40643904	0.01214	S08_40643904	0.160194					6	23986166	0.00142	S06_23986166	0.601					4	2454857	0.010521	S04_2454857	0.240196					1	13491703	2.45e-05	S01_13491703	0.375
11	40811662	0.0121577	S11_40811662	0.118932					8	40643959	0.01214	S08_40643959	0.160194					7	17354753	0.00142	S07_17354753	0.275					7	24325689	0.0105863	S07_24325689	0.259804					1	13491739	2.45e-05	S01_13491739	0.375
11	39016120	0.0121852	S11_39016120	0.0703883					11	40811662	0.0121577	S11_40811662	0.118932					7	21443296	0.00144	S07_21443296	0.287					7	24549485	0.0105993	S07_24549485	0.176471					8	34188819	2.45e-05	S08_34188819	0.188
8	45650868	0.0122286	S08_45650868	0.17233					11	39016120	0.0121852	S11_39016120	0.0703883					7	4022311	0.00144	S07_4022311	0.579					1	4978640	0.0106019	S01_4978640	0.338235					1	16245224	2.46e-05	S01_16245224	0.258
8	33406270	0.0122321	S08_33406270	0.092233					8	45650868	0.0122286	S08_45650868	0.17233					1	2306661	0.00145	S01_2306661	0.348					4	2726819	0.010615	S04_2726819	0.240196					1	17312305	2.46e-05	S01_17312305	0.312
4	1682982	0.0122607	S04_1682982	0.245146					8	33406270	0.0122321	S08_33406270	0.092233					1	4328874	0.00146	S01_4328874	0.382					8	52381796	0.0106407	S08_52381796	0.0588235					1	17312307	2.46e-05	S01_17312307	0.312
4	1682916	0.0122607	S04_1682916	0.245146					4	1682982	0.0122607	S04_1682982	0.245146					5	15346569	0.00146	S05_15346569	0.112					11	37154767	0.0106509	S11_37154767	0.313725					1	17312312	2.46e-05	S01_17312312	0.312
4	1682922	0.0122607	S04_1682922	0.245146					4	1682916	0.0122607	S04_1682916	0.245146					5	33921327	0.00146	S05_33921327	0.09					4	2624145	0.0106613	S04_2624145	0.436275					1	17312359	2.46e-05	S01_17312359	0.312
11	26292770	0.0122832	S11_26292770	0.0582524					4	1682922	0.0122607	S04_1682922	0.245146					8	60938087	0.00146	S08_60938087	0.522					1	27910729	0.010707	S01_27910729	0.22549					8	12734827	2.46e-05	S08_12734827	0.25
5	9875711	0.0123279	S05_9875711	0.444175					11	26292770	0.0122832	S11_26292770	0.0582524					9	7741323	0.00147	S09_7741323	0.652					7	26530764	0.0107217	S07_26530764	0.171569					8	14108052	2.46e-05	S08_14108052	0.211
6	820605	0.0125902	S06_820605	0.492718					5	9875711	0.0123279	S05_9875711	0.444175					2	5625429	0.00148	S02_5625429	0.14					7	26530827	0.0107217	S07_26530827	0.171569					1	10731581	2.47e-05	S01_10731581	0.398
8	28028370	0.0126587	S08_28028370	0.157767					6	820605	0.0125902	S06_820605	0.492718					3	11044008	0.00148	S03_11044008	0.163					3	6843995	0.0107439	S03_6843995	0.343137					1	13923485	2.48e-05	S01_13923485	0.383
8	40388137	0.0127043	S08_40388137	0.203883					8	28028370	0.0126587	S08_28028370	0.157767					6	15469177	0.00148	S06_15469177	0.084					11	16787217	0.0107563	S11_16787217	0.294118					8	13328995	2.48e-05	S08_13328995	0.203
8	15734093	0.0127149	S08_15734093	0.203883					8	40388137	0.0127043	S08_40388137	0.203883					6	15469194	0.00148	S06_15469194	0.084					4	2680236	0.0107808	S04_2680236	0.264706					8	13329002	2.48e-05	S08_13329002	0.203
8	15734141	0.0127149	S08_15734141	0.203883					8	15734093	0.0127149	S08_15734093	0.203883					6	15523826	0.00148	S06_15523826	0.084					3	53108633	0.0107858	S03_53108633	0.122549					8	13329077	2.48e-05	S08_13329077	0.203
8	61608884	0.0127202	S08_61608884	0.11165					8	15734141	0.0127149	S08_15734141	0.203883					6	15523838	0.00148	S06_15523838	0.084					1	5146655	0.0108078	S01_5146655	0.205882					8	13329113	2.48e-05	S08_13329113	0.203
1	50960874	0.0127824	S01_50960874	0.106796					8	61608884	0.0127202	S08_61608884	0.11165					6	15550935	0.00148	S06_15550935	0.084					9	19476588	0.0108115	S09_19476588	0.117647					8	13550696	2.48e-05	S08_13550696	0.203
1	50960875	0.0127824	S01_50960875	0.106796					1	50960874	0.0127824	S01_50960874	0.106796					6	15550971	0.00148	S06_15550971	0.084					7	439156	0.0108236	S07_439156	0.205882					1	10238330	2.5e-05	S01_10238330	0.352
5	19959765	0.0128374	S05_19959765	0.26699					1	50960875	0.0127824	S01_50960875	0.106796					6	15639573	0.00148	S06_15639573	0.084					8	6944246	0.0108744	S08_6944246	0.426471					8	8755191	2.5e-05	S08_8755191	0.359
11	51790149	0.0128378	S11_51790149	0.372573					5	19959765	0.0128374	S05_19959765	0.26699					6	15642183	0.00148	S06_15642183	0.084					1	6502156	0.0108925	S01_6502156	0.485294					8	8755231	2.5e-05	S08_8755231	0.359
11	51790152	0.0128378	S11_51790152	0.372573					11	51790149	0.0128378	S11_51790149	0.372573					3	275687	0.00149	S03_275687	0.433					4	45606018	0.0109016	S04_45606018	0.372549					8	12991549	2.51e-05	S08_12991549	0.266
11	51790153	0.0128378	S11_51790153	0.372573					11	51790152	0.0128378	S11_51790152	0.372573					4	2534378	0.00149	S04_2534378	0.736					3	43274457	0.0109348	S03_43274457	0.348039					1	10028048	2.52e-05	S01_10028048	0.359
1	16175113	0.0129154	S01_16175113	0.424757					11	51790153	0.0128378	S11_51790153	0.372573					7	32279624	0.00149	S07_32279624	0.376					10	29016093	0.0109564	S10_29016093	0.117647					1	13269158	2.52e-05	S01_13269158	0.383
6	2477893	0.0129604	S06_2477893	0.490291					1	16175113	0.0129154	S01_16175113	0.424757					4	4840724	0.0015	S04_4840724	0.27					1	4730454	0.0109934	S01_4730454	0.495098					8	8593397	2.52e-05	S08_8593397	0.344
8	33257010	0.0129796	S08_33257010	0.191748					6	2477893	0.0129604	S06_2477893	0.490291					8	53933865	0.0015	S08_53933865	0.247					1	4767944	0.0109981	S01_4767944	0.465686					8	8593405	2.52e-05	S08_8593405	0.344
8	16750148	0.0129822	S08_16750148	0.220874					8	33257010	0.0129796	S08_33257010	0.191748					11	14116331	0.0015	S11_14116331	0.365					1	4767964	0.0109981	S01_4767964	0.465686					8	8593474	2.52e-05	S08_8593474	0.344
6	12535401	0.0130017	S06_12535401	0.0849515					8	16750148	0.0129822	S08_16750148	0.220874					1	2568323	0.00151	S01_2568323	0.303					5	21088698	0.011025	S05_21088698	0.186275					8	8593482	2.52e-05	S08_8593482	0.344
5	15213941	0.0130197	S05_15213941	0.325243					6	12535401	0.0130017	S06_12535401	0.0849515					4	253704	0.00151	S04_253704	0.41					7	26565859	0.0110292	S07_26565859	0.210784					8	8593487	2.52e-05	S08_8593487	0.344
6	9726442	0.0130516	S06_9726442	0.0509709					5	15213941	0.0130197	S05_15213941	0.325243					6	21117271	0.00151	S06_21117271	0.303					11	50578875	0.0110341	S11_50578875	0.127451					1	14717972	2.53e-05	S01_14717972	0.273
3	7620036	0.0130963	S03_7620036	0.257282					6	9726442	0.0130516	S06_9726442	0.0509709					9	36632072	0.00151	S09_36632072	0.146					7	36831971	0.0110542	S07_36831971	0.230392					1	9926629	2.53e-05	S01_9926629	0.32
3	7620066	0.0130963	S03_7620066	0.257282					3	7620036	0.0130963	S03_7620036	0.257282					8	38045411	0.00152	S08_38045411	0.18					3	32107363	0.0110847	S03_32107363	0.367647					1	9926737	2.53e-05	S01_9926737	0.32
3	7620070	0.0130963	S03_7620070	0.257282					3	7620066	0.0130963	S03_7620066	0.257282					8	38045420	0.00152	S08_38045420	0.18					8	14027868	0.0111337	S08_14027868	0.254902					1	15407164	2.54e-05	S01_15407164	0.273
3	7619928	0.0130963	S03_7619928	0.257282					3	7620070	0.0130963	S03_7620070	0.257282					10	4821894	0.00152	S10_4821894	0.393					4	46208514	0.0111347	S04_46208514	0.181373					1	15407203	2.54e-05	S01_15407203	0.273
3	7619990	0.0130963	S03_7619990	0.257282					3	7619928	0.0130963	S03_7619928	0.257282					1	1240532	0.00153	S01_1240532	0.607					2	16485557	0.0111807	S02_16485557	0.0833333					1	17364718	2.54e-05	S01_17364718	0.273
3	7620012	0.0130963	S03_7620012	0.257282					3	7619990	0.0130963	S03_7619990	0.257282					1	2301785	0.00153	S01_2301785	0.348					4	2624262	0.0112103	S04_2624262	0.416667					1	10731558	2.55e-05	S01_10731558	0.406
11	23057272	0.0131277	S11_23057272	0.128641					3	7620012	0.0130963	S03_7620012	0.257282					3	1471011	0.00153	S03_1471011	0.466					11	28421865	0.011231	S11_28421865	0.122549					1	10731574	2.55e-05	S01_10731574	0.406
11	41362586	0.0131533	S11_41362586	0.0533981					11	23057272	0.0131277	S11_23057272	0.128641					7	3487103	0.00153	S07_3487103	0.365					3	31881407	0.0112416	S03_31881407	0.338235					1	10731583	2.55e-05	S01_10731583	0.406
3	9552176	0.0131534	S03_9552176	0.0800971					11	41362586	0.0131533	S11_41362586	0.0533981					4	369154	0.00154	S04_369154	0.438					3	45763923	0.0112876	S03_45763923	0.352941					1	10731601	2.55e-05	S01_10731601	0.406
8	62524810	0.0131553	S08_62524810	0.429612					3	9552176	0.0131534	S03_9552176	0.0800971					4	369202	0.00154	S04_369202	0.438					3	45763953	0.0112876	S03_45763953	0.352941					1	10731618	2.55e-05	S01_10731618	0.406
7	29302128	0.013162	S07_29302128	0.0752427					8	62524810	0.0131553	S08_62524810	0.429612					6	2723713	0.00154	S06_2723713	0.169					3	1501130	0.0112904	S03_1501130	0.5					1	10731662	2.55e-05	S01_10731662	0.406
5	18744046	0.0131776	S05_18744046	0.216019					7	29302128	0.013162	S07_29302128	0.0752427					7	13694876	0.00154	S07_13694876	0.281					1	4776524	0.0113321	S01_4776524	0.45098					1	10731693	2.55e-05	S01_10731693	0.406
8	47495946	0.0132596	S08_47495946	0.167476					5	18744046	0.0131776	S05_18744046	0.216019					7	13694936	0.00154	S07_13694936	0.281					3	6824746	0.0113366	S03_6824746	0.357843					1	10731695	2.55e-05	S01_10731695	0.594
8	47495954	0.0132596	S08_47495954	0.167476					8	47495946	0.0132596	S08_47495946	0.167476					7	4722696	0.00154	S07_4722696	0.562					1	4488240	0.0113436	S01_4488240	0.294118					1	17044326	2.56e-05	S01_17044326	0.336
6	17912460	0.0132995	S06_17912460	0.370146					8	47495954	0.0132596	S08_47495954	0.167476					1	2299793	0.00155	S01_2299793	0.326					3	37640741	0.0113473	S03_37640741	0.377451					1	10730815	2.57e-05	S01_10730815	0.398
6	28852710	0.013316	S06_28852710	0.334951					6	17912460	0.0132995	S06_17912460	0.370146					1	2299837	0.00155	S01_2299837	0.326					3	37640778	0.0113473	S03_37640778	0.377451					1	10730839	2.57e-05	S01_10730839	0.398
6	28852701	0.013316	S06_28852701	0.334951					6	28852710	0.013316	S06_28852710	0.334951					1	2299901	0.00155	S01_2299901	0.326					1	13343969	0.0113591	S01_13343969	0.156863					1	10730870	2.57e-05	S01_10730870	0.602
11	28495433	0.013329	S11_28495433	0.154126					6	28852701	0.013316	S06_28852701	0.334951					6	22635069	0.00155	S06_22635069	0.708					6	53544	0.0113772	S06_53544	0.0735294					1	10730952	2.57e-05	S01_10730952	0.602
11	28495497	0.013329	S11_28495497	0.154126					11	28495433	0.013329	S11_28495433	0.154126					7	32487667	0.00155	S07_32487667	0.348					3	7151737	0.0114285	S03_7151737	0.411765					1	10730994	2.57e-05	S01_10730994	0.398
8	40372183	0.0133422	S08_40372183	0.165049					11	28495497	0.013329	S11_28495497	0.154126					7	32487687	0.00155	S07_32487687	0.348					3	7151753	0.0114285	S03_7151753	0.411765					8	13315606	2.57e-05	S08_13315606	0.203
11	41362484	0.0134599	S11_41362484	0.0582524					8	40372183	0.0133422	S08_40372183	0.165049					8	53989081	0.00155	S08_53989081	0.253					7	26560311	0.0114598	S07_26560311	0.181373					8	13420881	2.57e-05	S08_13420881	0.203
6	5161912	0.0134773	S06_5161912	0.441748					11	41362484	0.0134599	S11_41362484	0.0582524					8	15088245	0.00157	S08_15088245	0.225					1	4978592	0.0114646	S01_4978592	0.348039					8	13420902	2.57e-05	S08_13420902	0.203
7	22024150	0.0135519	S07_22024150	0.0558252					6	5161912	0.0134773	S06_5161912	0.441748					1	51338529	0.00158	S01_51338529	0.169					8	9675931	0.0114851	S08_9675931	0.352941					8	13424495	2.57e-05	S08_13424495	0.203
7	22024209	0.0135519	S07_22024209	0.0558252					7	22024150	0.0135519	S07_22024150	0.0558252					10	2496179	0.00158	S10_2496179	0.337					3	31846843	0.0115198	S03_31846843	0.362745					8	13424550	2.57e-05	S08_13424550	0.203
8	19566028	0.0135922	S08_19566028	0.216019					7	22024209	0.0135519	S07_22024209	0.0558252					10	2496183	0.00158	S10_2496183	0.337					3	31846859	0.0115198	S03_31846859	0.362745					8	13424569	2.57e-05	S08_13424569	0.203
8	19566083	0.0135922	S08_19566083	0.216019					8	19566028	0.0135922	S08_19566028	0.216019					11	40550145	0.00158	S11_40550145	0.174					3	31846869	0.0115198	S03_31846869	0.362745					8	13424616	2.57e-05	S08_13424616	0.203
8	24779473	0.0136271	S08_24779473	0.162621					8	19566083	0.0135922	S08_19566083	0.216019					7	5463888	0.00159	S07_5463888	0.298					3	31846895	0.0115198	S03_31846895	0.362745					1	11403687	2.58e-05	S01_11403687	0.32
8	33949243	0.0136561	S08_33949243	0.199029					8	24779473	0.0136271	S08_24779473	0.162621					10	3894234	0.00159	S10_3894234	0.326					3	23151698	0.0115349	S03_23151698	0.127451					8	32014188	2.58e-05	S08_32014188	0.195
1	15012460	0.0137232	S01_15012460	0.429612					8	33949243	0.0136561	S08_33949243	0.199029					11	1994897	0.00159	S11_1994897	0.393					4	46670342	0.0115469	S04_46670342	0.235294					1	12961501	2.59e-05	S01_12961501	0.312
11	40302610	0.0137802	S11_40302610	0.126214					1	15012460	0.0137232	S01_15012460	0.429612					1	51359850	0.0016	S01_51359850	0.101					3	27899053	0.0115692	S03_27899053	0.313725					1	14569751	2.6e-05	S01_14569751	0.266
1	2302606	0.0138164	S01_2302606	0.390777					11	40302610	0.0137802	S11_40302610	0.126214					7	17354634	0.0016	S07_17354634	0.303					7	26727018	0.0115742	S07_26727018	0.147059					8	13042507	2.6e-05	S08_13042507	0.242
8	12615008	0.0138216	S08_12615008	0.247573					1	2302606	0.0138164	S01_2302606	0.390777					7	17354684	0.0016	S07_17354684	0.303					8	42345822	0.0115843	S08_42345822	0.156863					8	13042538	2.6e-05	S08_13042538	0.242
8	12499683	0.0138338	S08_12499683	0.25					8	12615008	0.0138216	S08_12615008	0.247573					2	5260519	0.00161	S02_5260519	0.107					8	9675885	0.011591	S08_9675885	0.313725					8	13042539	2.6e-05	S08_13042539	0.242
4	1959849	0.0138506	S04_1959849	0.0946602					8	12499683	0.0138338	S08_12499683	0.25					5	4340081	0.00162	S05_4340081	0.253					1	27028117	0.0115962	S01_27028117	0.210784					8	13042560	2.6e-05	S08_13042560	0.242
8	29224637	0.0138664	S08_29224637	0.203883					4	1959849	0.0138506	S04_1959849	0.0946602					7	24629595	0.00162	S07_24629595	0.315					7	24310449	0.011611	S07_24310449	0.27451					2	42067356	2.61e-05	S02_42067356	0.141
3	13399370	0.0138855	S03_13399370	0.34466					8	29224637	0.0138664	S08_29224637	0.203883					3	2408623	0.00163	S03_2408623	0.331					7	33721014	0.0116172	S07_33721014	0.147059					8	12932358	2.61e-05	S08_12932358	0.234
3	13399371	0.0138855	S03_13399371	0.34466					3	13399370	0.0138855	S03_13399370	0.34466					6	5386514	0.00163	S06_5386514	0.449					1	4721333	0.0116174	S01_4721333	0.480392					8	12932388	2.61e-05	S08_12932388	0.234
6	31093645	0.0139028	S06_31093645	0.0606796					3	13399371	0.0138855	S03_13399371	0.34466					7	7931032	0.00163	S07_7931032	0.169					3	6401339	0.0116205	S03_6401339	0.377451					8	12932398	2.61e-05	S08_12932398	0.234
6	31093696	0.0139028	S06_31093696	0.0606796					6	31093645	0.0139028	S06_31093645	0.0606796					8	53939776	0.00163	S08_53939776	0.242					4	2846971	0.0116332	S04_2846971	0.230392					8	12932399	2.61e-05	S08_12932399	0.234
7	21436981	0.0139131	S07_21436981	0.0631068					6	31093696	0.0139028	S06_31093696	0.0606796					10	16082058	0.00163	S10_16082058	0.09					6	24190679	0.0116522	S06_24190679	0.333333					8	12932419	2.61e-05	S08_12932419	0.234
7	19451489	0.0139181	S07_19451489	0.0509709					7	21436981	0.0139131	S07_21436981	0.0631068					10	16082094	0.00163	S10_16082094	0.09					1	2525376	0.0116658	S01_2525376	0.485294					8	12932447	2.61e-05	S08_12932447	0.234
6	28845637	0.0139572	S06_28845637	0.334951					7	19451489	0.0139181	S07_19451489	0.0509709					1	27946210	0.00164	S01_27946210	0.331					7	24291052	0.0117009	S07_24291052	0.446078					1	15503423	2.62e-05	S01_15503423	0.289
6	28845547	0.0139572	S06_28845547	0.334951					6	28845637	0.0139572	S06_28845637	0.334951					3	431046	0.00164	S03_431046	0.455					11	50761174	0.0117106	S11_50761174	0.0784314					1	9982579	2.62e-05	S01_9982579	0.352
8	46529914	0.0139679	S08_46529914	0.167476					6	28845547	0.0139572	S06_28845547	0.334951					11	14116275	0.00164	S11_14116275	0.393					2	4302262	0.0117209	S02_4302262	0.235294					1	9982621	2.62e-05	S01_9982621	0.352
8	13967857	0.0141411	S08_13967857	0.339806					8	46529914	0.0139679	S08_46529914	0.167476					2	12279269	0.00166	S02_12279269	0.371					4	14220171	0.0117445	S04_14220171	0.156863					1	9982631	2.62e-05	S01_9982631	0.352
4	1999424	0.0141645	S04_1999424	0.092233					8	13967857	0.0141411	S08_13967857	0.339806					7	28844338	0.00167	S07_28844338	0.494					3	39815858	0.011829	S03_39815858	0.411765					1	15511124	2.63e-05	S01_15511124	0.289
2	45264438	0.0141677	S02_45264438	0.0631068					4	1999424	0.0141645	S04_1999424	0.092233					7	4812486	0.00167	S07_4812486	0.433					8	31136808	0.0118547	S08_31136808	0.0637255					1	17713599	2.64e-05	S01_17713599	0.273
5	14211769	0.0141734	S05_14211769	0.347087					2	45264438	0.0141677	S02_45264438	0.0631068					1	15266438	0.00168	S01_15266438	0.124					8	31136809	0.0118547	S08_31136809	0.0637255					1	17713655	2.64e-05	S01_17713655	0.273
1	5309857	0.0141928	S01_5309857	0.305825					5	14211769	0.0141734	S05_14211769	0.347087					1	15266469	0.00168	S01_15266469	0.124					8	31136845	0.0118547	S08_31136845	0.0637255					8	12110574	2.65e-05	S08_12110574	0.25
4	1959221	0.0142005	S04_1959221	0.0995146					1	5309857	0.0141928	S01_5309857	0.305825					9	31290516	0.00168	S09_31290516	0.202					3	34797091	0.0119378	S03_34797091	0.20098					1	6110740	2.66e-05	S01_6110740	0.168
4	1959328	0.0142005	S04_1959328	0.0995146					4	1959221	0.0142005	S04_1959221	0.0995146					10	4386527	0.00169	S10_4386527	0.393					3	31806506	0.0119465	S03_31806506	0.338235					8	12890652	2.66e-05	S08_12890652	0.242
4	1955868	0.0142005	S04_1955868	0.0995146					4	1959328	0.0142005	S04_1959328	0.0995146					11	23137386	0.00169	S11_23137386	0.067					3	37640842	0.011949	S03_37640842	0.387255					8	8711183	2.66e-05	S08_8711183	0.258
4	1959360	0.0142005	S04_1959360	0.0995146					4	1955868	0.0142005	S04_1955868	0.0995146					6	8740222	0.0017	S06_8740222	0.404					11	50575293	0.011968	S11_50575293	0.196078					6	25424865	2.67e-05	S06_25424865	0.367
6	15448545	0.0142497	S06_15448545	0.381068					4	1959360	0.0142005	S04_1959360	0.0995146					3	11044084	0.00171	S03_11044084	0.146					4	5572519	0.0119788	S04_5572519	0.117647					6	25424893	2.67e-05	S06_25424893	0.367
4	1958005	0.0143043	S04_1958005	0.101942					6	15448545	0.0142497	S06_15448545	0.381068					3	300538	0.00171	S03_300538	0.461					1	6500187	0.0119795	S01_6500187	0.47549					6	25424909	2.67e-05	S06_25424909	0.367
9	7831396	0.0143166	S09_7831396	0.162621					4	1958005	0.0143043	S04_1958005	0.101942					4	27606936	0.00171	S04_27606936	0.124					3	6843945	0.0119881	S03_6843945	0.303922					6	25424930	2.67e-05	S06_25424930	0.367
1	13859874	0.0143193	S01_13859874	0.43932					9	7831396	0.0143166	S09_7831396	0.162621					5	13318489	0.00171	S05_13318489	0.118					3	31738306	0.0119943	S03_31738306	0.367647					6	25424957	2.67e-05	S06_25424957	0.367
11	15761675	0.0143616	S11_15761675	0.11165					1	13859874	0.0143193	S01_13859874	0.43932					6	2190465	0.00172	S06_2190465	0.32					3	43128738	0.011996	S03_43128738	0.480392					1	11370700	2.69e-05	S01_11370700	0.398
11	15761626	0.0143616	S11_15761626	0.11165					11	15761675	0.0143616	S11_15761675	0.11165					3	11044019	0.00174	S03_11044019	0.157					1	4821997	0.0120062	S01_4821997	0.485294					8	12242937	2.69e-05	S08_12242937	0.258
11	15761632	0.0143616	S11_15761632	0.11165					11	15761626	0.0143616	S11_15761626	0.11165					5	31858532	0.00174	S05_31858532	0.337					11	50579479	0.0120354	S11_50579479	0.196078					8	12242968	2.69e-05	S08_12242968	0.258
11	15761644	0.0143616	S11_15761644	0.11165					11	15761632	0.0143616	S11_15761632	0.11165					6	19839484	0.00175	S06_19839484	0.084					4	421192	0.0120509	S04_421192	0.205882					8	12242970	2.69e-05	S08_12242970	0.258
11	15761695	0.0143616	S11_15761695	0.11165					11	15761644	0.0143616	S11_15761644	0.11165					3	10864817	0.00176	S03_10864817	0.388					3	31911949	0.0120688	S03_31911949	0.367647					8	12242989	2.69e-05	S08_12242989	0.258
5	3532988	0.0144291	S05_3532988	0.303398					11	15761695	0.0143616	S11_15761695	0.11165					3	10864882	0.00176	S03_10864882	0.388					3	31911977	0.0120688	S03_31911977	0.367647					8	12242997	2.69e-05	S08_12242997	0.258
5	3533038	0.0144291	S05_3533038	0.303398					5	3532988	0.0144291	S05_3532988	0.303398					3	11230208	0.00176	S03_11230208	0.275					11	51193107	0.0120871	S11_51193107	0.0784314					8	12243001	2.69e-05	S08_12243001	0.258
8	17350774	0.0144826	S08_17350774	0.0533981					5	3533038	0.0144291	S05_3533038	0.303398					5	26567395	0.00176	S05_26567395	0.292					3	788526	0.01209	S03_788526	0.107843					8	12243003	2.69e-05	S08_12243003	0.258
11	23532330	0.0145483	S11_23532330	0.17233					8	17350774	0.0144826	S08_17350774	0.0533981					8	53989674	0.00176	S08_53989674	0.247					3	788532	0.01209	S03_788532	0.107843					8	12243004	2.69e-05	S08_12243004	0.258
11	18948734	0.0145861	S11_18948734	0.0533981					11	23532330	0.0145483	S11_23532330	0.17233					10	4259496	0.00176	S10_4259496	0.416					3	788535	0.01209	S03_788535	0.107843					8	12243005	2.69e-05	S08_12243005	0.258
5	16920868	0.0145963	S05_16920868	0.216019					11	18948734	0.0145861	S11_18948734	0.0533981					4	23692902	0.00177	S04_23692902	0.096					2	666593	0.012097	S02_666593	0.0784314					8	12243013	2.69e-05	S08_12243013	0.258
11	38568068	0.0146518	S11_38568068	0.126214					5	16920868	0.0145963	S05_16920868	0.216019					6	26094124	0.00177	S06_26094124	0.41					5	1193678	0.0121074	S05_1193678	0.137255					8	12243026	2.69e-05	S08_12243026	0.258
11	38568078	0.0146518	S11_38568078	0.126214					11	38568068	0.0146518	S11_38568068	0.126214					6	8740224	0.00177	S06_8740224	0.41					4	2719307	0.0121209	S04_2719307	0.176471					8	12243030	2.69e-05	S08_12243030	0.258
8	33360933	0.0146608	S08_33360933	0.201456					11	38568078	0.0146518	S11_38568078	0.126214					3	11044060	0.00178	S03_11044060	0.157					4	2719366	0.0121209	S04_2719366	0.176471					1	11244737	2.7e-05	S01_11244737	0.383
2	2232206	0.0146657	S02_2232206	0.0825243					8	33360933	0.0146608	S08_33360933	0.201456					3	11200953	0.00178	S03_11200953	0.292					4	2719370	0.0121209	S04_2719370	0.176471					1	14195710	2.7e-05	S01_14195710	0.289
8	48229539	0.0147201	S08_48229539	0.254854					2	2232206	0.0146657	S02_2232206	0.0825243					7	29303859	0.00178	S07_29303859	0.478					11	9756737	0.0121309	S11_9756737	0.210784					1	14805111	2.7e-05	S01_14805111	0.273
2	37968140	0.0147753	S02_37968140	0.304612					8	48229539	0.0147201	S08_48229539	0.254854					7	29303885	0.00178	S07_29303885	0.478					1	4050634	0.0121463	S01_4050634	0.22549					1	14853539	2.7e-05	S01_14853539	0.273
9	37626252	0.0148039	S09_37626252	0.247573					2	37968140	0.0147753	S02_37968140	0.304612					7	32107179	0.00178	S07_32107179	0.382					4	2680126	0.0121736	S04_2680126	0.22549					1	15125292	2.7e-05	S01_15125292	0.273
8	17350842	0.0148307	S08_17350842	0.0558252					9	37626252	0.0148039	S09_37626252	0.247573					8	5475282	0.00178	S08_5475282	0.663					2	10018998	0.0121876	S02_10018998	0.0833333					1	15165800	2.7e-05	S01_15165800	0.273
5	21328225	0.0149055	S05_21328225	0.242718					8	17350842	0.0148307	S08_17350842	0.0558252					8	53989113	0.00179	S08_53989113	0.264					2	10019023	0.0121876	S02_10019023	0.0833333					1	15166253	2.7e-05	S01_15166253	0.273
11	15761621	0.0149297	S11_15761621	0.118932					5	21328225	0.0149055	S05_21328225	0.242718					8	53989143	0.00179	S08_53989143	0.264					2	10019024	0.0121876	S02_10019024	0.0833333					1	15166269	2.7e-05	S01_15166269	0.273
8	35455306	0.0149685	S08_35455306	0.206311					11	15761621	0.0149297	S11_15761621	0.118932					8	53989152	0.00179	S08_53989152	0.264					4	25883711	0.0122435	S04_25883711	0.102941					1	15240544	2.7e-05	S01_15240544	0.273
8	60091454	0.0149764	S08_60091454	0.474515					8	35455306	0.0149685	S08_35455306	0.206311					8	53989183	0.00179	S08_53989183	0.264					11	9756751	0.0122706	S11_9756751	0.210784					1	15291749	2.7e-05	S01_15291749	0.273
11	48296070	0.0149846	S11_48296070	0.0946602					8	60091454	0.0149764	S08_60091454	0.474515					9	31290484	0.00179	S09_31290484	0.191					6	24190558	0.0123079	S06_24190558	0.343137					1	15348977	2.7e-05	S01_15348977	0.273
3	5870557	0.0151068	S03_5870557	0.0679612					11	48296070	0.0149846	S11_48296070	0.0946602					9	31290505	0.00179	S09_31290505	0.191					3	23151668	0.0123348	S03_23151668	0.137255					1	15349959	2.7e-05	S01_15349959	0.273
8	16418045	0.0151504	S08_16418045	0.208738					3	5870557	0.0151068	S03_5870557	0.0679612					6	24442838	0.0018	S06_24442838	0.258					3	23151697	0.0123348	S03_23151697	0.137255					1	15567621	2.7e-05	S01_15567621	0.273
3	7216276	0.0151701	S03_7216276	0.0849515					8	16418045	0.0151504	S08_16418045	0.208738					11	41102089	0.0018	S11_41102089	0.421					3	23151701	0.0123348	S03_23151701	0.137255					1	15584564	2.7e-05	S01_15584564	0.273
5	20662409	0.0151784	S05_20662409	0.334951					3	7216276	0.0151701	S03_7216276	0.0849515					2	43141397	0.00181	S02_43141397	0.399					3	6844005	0.0123521	S03_6844005	0.303922					1	15584677	2.7e-05	S01_15584677	0.273
5	20662557	0.0151784	S05_20662557	0.334951					5	20662409	0.0151784	S05_20662409	0.334951					7	34545094	0.00181	S07_34545094	0.354					3	6844053	0.0123521	S03_6844053	0.303922					1	15641117	2.7e-05	S01_15641117	0.273
8	45801338	0.0151855	S08_45801338	0.15534					5	20662557	0.0151784	S05_20662557	0.334951					9	7773647	0.00181	S09_7773647	0.68					2	4056343	0.0123807	S02_4056343	0.338235					1	15864439	2.7e-05	S01_15864439	0.273
11	50893456	0.0151859	S11_50893456	0.178398					8	45801338	0.0151855	S08_45801338	0.15534					11	41871385	0.00181	S11_41871385	0.365					11	4997526	0.0123855	S11_4997526	0.127451					1	15899368	2.7e-05	S01_15899368	0.273
3	8897826	0.0151929	S03_8897826	0.0800971					11	50893456	0.0151859	S11_50893456	0.178398					1	2300881	0.00182	S01_2300881	0.348					11	37168590	0.0124048	S11_37168590	0.0833333					1	16245385	2.7e-05	S01_16245385	0.273
8	62534642	0.0152537	S08_62534642	0.478155					3	8897826	0.0151929	S03_8897826	0.0800971					1	4380251	0.00182	S01_4380251	0.348					7	33730589	0.0124233	S07_33730589	0.142157					1	17165406	2.7e-05	S01_17165406	0.273
6	20215660	0.0152613	S06_20215660	0.13835					8	62534642	0.0152537	S08_62534642	0.478155					4	2525772	0.00182	S04_2525772	0.202					7	33730695	0.0124233	S07_33730695	0.142157					1	17305825	2.7e-05	S01_17305825	0.273
2	9601651	0.0152855	S02_9601651	0.059466					6	20215660	0.0152613	S06_20215660	0.13835					6	13117	0.00182	S06_13117	0.461					3	2595024	0.0124256	S03_2595024	0.431373					1	17305905	2.7e-05	S01_17305905	0.273
8	35778330	0.0152963	S08_35778330	0.13835					2	9601651	0.0152855	S02_9601651	0.059466					8	5260840	0.00182	S08_5260840	0.68					7	12846276	0.012432	S07_12846276	0.161765					1	17305945	2.7e-05	S01_17305945	0.273
1	29048652	0.0153107	S01_29048652	0.15534					8	35778330	0.0152963	S08_35778330	0.13835					8	5260879	0.00182	S08_5260879	0.68					1	2525373	0.0124344	S01_2525373	0.490196					1	17305947	2.7e-05	S01_17305947	0.273
11	398059	0.0154064	S11_398059	0.430825					1	29048652	0.0153107	S01_29048652	0.15534					4	23692823	0.00183	S04_23692823	0.079					1	2525381	0.0124344	S01_2525381	0.490196					1	17360381	2.7e-05	S01_17360381	0.273
11	398095	0.0154064	S11_398095	0.430825					11	398059	0.0154064	S11_398059	0.430825					7	32628109	0.00183	S07_32628109	0.27					1	4821984	0.0124593	S01_4821984	0.47549					1	17360411	2.7e-05	S01_17360411	0.273
6	17484867	0.0154591	S06_17484867	0.371359					11	398095	0.0154064	S11_398095	0.430825					9	1406096	0.00183	S09_1406096	0.275					1	4822017	0.0124593	S01_4822017	0.47549					1	17360479	2.7e-05	S01_17360479	0.273
8	28619694	0.0154855	S08_28619694	0.0825243					6	17484867	0.0154591	S06_17484867	0.371359					11	468588	0.00183	S11_468588	0.449					1	4822023	0.0124593	S01_4822023	0.47549					1	17360480	2.7e-05	S01_17360480	0.273
4	1077877	0.015517	S04_1077877	0.258495					8	28619694	0.0154855	S08_28619694	0.0825243					4	9845388	0.00184	S04_9845388	0.135					4	46579987	0.012488	S04_46579987	0.186275					1	17360493	2.7e-05	S01_17360493	0.273
4	1058493	0.0155383	S04_1058493	0.362864					4	1077877	0.015517	S04_1077877	0.258495					5	26567333	0.00184	S05_26567333	0.298					2	46759962	0.0125326	S02_46759962	0.0833333					1	17421222	2.7e-05	S01_17421222	0.273
5	513652	0.015541	S05_513652	0.174757					4	1058493	0.0155383	S04_1058493	0.362864					5	26567341	0.00184	S05_26567341	0.298					8	38394095	0.0125565	S08_38394095	0.102941					1	17421232	2.7e-05	S01_17421232	0.273
5	513668	0.015541	S05_513668	0.174757					5	513652	0.015541	S05_513652	0.174757					7	5437585	0.00184	S07_5437585	0.281					8	42345710	0.0125792	S08_42345710	0.176471					1	17421246	2.7e-05	S01_17421246	0.273
5	513678	0.015541	S05_513678	0.174757					5	513668	0.015541	S05_513668	0.174757					10	8194772	0.00184	S10_8194772	0.185					2	30627841	0.0126062	S02_30627841	0.245098					1	17421298	2.7e-05	S01_17421298	0.273
5	513757	0.015541	S05_513757	0.174757					5	513678	0.015541	S05_513678	0.174757					3	10496654	0.00186	S03_10496654	0.601					4	47063494	0.012619	S04_47063494	0.0539216					1	17421299	2.7e-05	S01_17421299	0.273
5	513698	0.015541	S05_513698	0.174757					5	513757	0.015541	S05_513757	0.174757					3	10496707	0.00186	S03_10496707	0.601					10	29373718	0.0126445	S10_29373718	0.171569					1	17421328	2.7e-05	S01_17421328	0.273
5	513720	0.015541	S05_513720	0.174757					5	513698	0.015541	S05_513698	0.174757					8	41038308	0.00186	S08_41038308	0.073					3	31885856	0.0126633	S03_31885856	0.372549					1	17551433	2.7e-05	S01_17551433	0.273
8	29938776	0.0156001	S08_29938776	0.165049					5	513720	0.015541	S05_513720	0.174757					10	4052061	0.00186	S10_4052061	0.416					1	5146693	0.0126846	S01_5146693	0.176471					1	17551493	2.7e-05	S01_17551493	0.273
8	29957632	0.0156001	S08_29957632	0.165049					8	29938776	0.0156001	S08_29938776	0.165049					4	484108	0.00187	S04_484108	0.213					1	5146694	0.0126846	S01_5146694	0.176471					1	17553665	2.7e-05	S01_17553665	0.273
8	29938827	0.0156001	S08_29938827	0.165049					8	29957632	0.0156001	S08_29957632	0.165049					6	15609621	0.00187	S06_15609621	0.084					3	45763825	0.0126903	S03_45763825	0.362745					1	17630722	2.7e-05	S01_17630722	0.273
8	29938829	0.0156001	S08_29938829	0.165049					8	29938827	0.0156001	S08_29938827	0.165049					6	5238836	0.00187	S06_5238836	0.433					3	45763840	0.0126903	S03_45763840	0.362745					1	17637190	2.7e-05	S01_17637190	0.273
8	19420336	0.0156358	S08_19420336	0.230583					8	29938829	0.0156001	S08_29938829	0.165049					7	32609012	0.00187	S07_32609012	0.264					3	45763892	0.0126903	S03_45763892	0.362745					1	17641012	2.7e-05	S01_17641012	0.273
8	19420340	0.0156358	S08_19420340	0.230583					8	19420336	0.0156358	S08_19420336	0.230583					9	4435226	0.00187	S09_4435226	0.264					11	52401232	0.0126946	S11_52401232	0.147059					1	17641072	2.7e-05	S01_17641072	0.273
8	404363	0.0156379	S08_404363	0.0631068					8	19420340	0.0156358	S08_19420340	0.230583					10	15064832	0.00187	S10_15064832	0.242					3	43179410	0.0126949	S03_43179410	0.289216					1	17685639	2.7e-05	S01_17685639	0.273
8	404380	0.0156379	S08_404380	0.0631068					8	404363	0.0156379	S08_404363	0.0631068					3	10866564	0.00188	S03_10866564	0.399					5	39628322	0.0127162	S05_39628322	0.318627					1	10027118	2.71e-05	S01_10027118	0.359
9	27598774	0.0156392	S09_27598774	0.438107					8	404380	0.0156379	S08_404380	0.0631068					1	2260226	0.00189	S01_2260226	0.337					5	39628327	0.0127162	S05_39628327	0.318627					1	10027218	2.71e-05	S01_10027218	0.359
8	26982789	0.0156407	S08_26982789	0.208738					9	27598774	0.0156392	S09_27598774	0.438107					10	29676318	0.00189	S10_29676318	0.191					5	39628354	0.0127162	S05_39628354	0.318627					1	13890324	2.71e-05	S01_13890324	0.289
8	43932961	0.0156445	S08_43932961	0.247573					8	26982789	0.0156407	S08_26982789	0.208738					10	29676415	0.00189	S10_29676415	0.191					5	39628362	0.0127162	S05_39628362	0.318627					1	15347877	2.72e-05	S01_15347877	0.25
8	16278501	0.0156522	S08_16278501	0.208738					8	43932961	0.0156445	S08_43932961	0.247573					10	29676416	0.00189	S10_29676416	0.191					5	39628363	0.0127162	S05_39628363	0.318627					1	9880616	2.72e-05	S01_9880616	0.32
8	34069728	0.0156746	S08_34069728	0.203883					8	16278501	0.0156522	S08_16278501	0.208738					3	9879968	0.0019	S03_9879968	0.152					4	14220180	0.012739	S04_14220180	0.142157					1	28414739	2.73e-05	S01_28414739	0.18
6	9867478	0.0156812	S06_9867478	0.0533981					8	34069728	0.0156746	S08_34069728	0.203883					1	1213308	0.00191	S01_1213308	0.27					8	7035866	0.0127417	S08_7035866	0.416667					1	13918804	2.74e-05	S01_13918804	0.398
6	1250453	0.0156911	S06_1250453	0.436893					6	9867478	0.0156812	S06_9867478	0.0533981					6	19245230	0.00191	S06_19245230	0.758					1	13360076	0.0127427	S01_13360076	0.357843					1	10490790	2.76e-05	S01_10490790	0.383
5	12400603	0.0157561	S05_12400603	0.223301					6	1250453	0.0156911	S06_1250453	0.436893					8	61018066	0.00191	S08_61018066	0.528					3	39816172	0.0128659	S03_39816172	0.406863					1	10490802	2.76e-05	S01_10490802	0.383
8	45324820	0.0158579	S08_45324820	0.15534					5	12400603	0.0157561	S05_12400603	0.223301					4	12188488	0.00192	S04_12188488	0.489					3	31739477	0.0128817	S03_31739477	0.338235					1	10985713	2.76e-05	S01_10985713	0.281
6	7423143	0.0158649	S06_7423143	0.368932					8	45324820	0.0158579	S08_45324820	0.15534					11	27583140	0.00192	S11_27583140	0.129					7	26491436	0.0128865	S07_26491436	0.171569					1	10999790	2.76e-05	S01_10999790	0.383
4	12121143	0.0158704	S04_12121143	0.0509709					6	7423143	0.0158649	S06_7423143	0.368932					11	27583195	0.00192	S11_27583195	0.129					11	34323961	0.0128937	S11_34323961	0.0784314					1	11233731	2.76e-05	S01_11233731	0.383
1	16185303	0.015898	S01_16185303	0.434466					4	12121143	0.0158704	S04_12121143	0.0509709					1	2300902	0.00193	S01_2300902	0.354					11	27436060	0.0129111	S11_27436060	0.465686					1	11418498	2.76e-05	S01_11418498	0.383
8	13092123	0.0158981	S08_13092123	0.247573					1	16185303	0.015898	S01_16185303	0.434466					9	7829692	0.00193	S09_7829692	0.674					1	8306430	0.0129143	S01_8306430	0.220588					1	11667360	2.76e-05	S01_11667360	0.383
1	5788101	0.0159419	S01_5788101	0.26699					8	13092123	0.0158981	S08_13092123	0.247573					10	3836944	0.00194	S10_3836944	0.388					3	32000463	0.0129233	S03_32000463	0.362745					1	12056872	2.76e-05	S01_12056872	0.383
8	43857995	0.0159658	S08_43857995	0.0558252					1	5788101	0.0159419	S01_5788101	0.26699					11	464422	0.00194	S11_464422	0.466					3	16084042	0.0129433	S03_16084042	0.0588235					1	12056901	2.76e-05	S01_12056901	0.383
8	47863150	0.0159785	S08_47863150	0.206311					8	43857995	0.0159658	S08_43857995	0.0558252					3	10996159	0.00195	S03_10996159	0.404					10	24526896	0.0129799	S10_24526896	0.328431					1	12056920	2.76e-05	S01_12056920	0.383
8	62524833	0.0160172	S08_62524833	0.427184					8	47863150	0.0159785	S08_47863150	0.206311					3	29817034	0.00195	S03_29817034	0.084					1	4721361	0.0129859	S01_4721361	0.470588					1	12646809	2.76e-05	S01_12646809	0.383
8	44043718	0.0160315	S08_44043718	0.160194					8	62524833	0.0160172	S08_62524833	0.427184					7	5428521	0.00195	S07_5428521	0.292					3	7160796	0.013029	S03_7160796	0.416667					1	12646850	2.76e-05	S01_12646850	0.383
8	40372141	0.0160381	S08_40372141	0.206311					8	44043718	0.0160315	S08_44043718	0.160194					9	7741321	0.00195	S09_7741321	0.657					6	2505729	0.0130417	S06_2505729	0.372549					1	12646868	2.76e-05	S01_12646868	0.383
2	39905915	0.0160439	S02_39905915	0.121359					8	40372141	0.0160381	S08_40372141	0.206311					7	5407920	0.00196	S07_5407920	0.287					1	19920913	0.0130623	S01_19920913	0.362745					1	12797618	2.76e-05	S01_12797618	0.383
6	29910938	0.0161586	S06_29910938	0.42233					2	39905915	0.0160439	S02_39905915	0.121359					2	5567103	0.00197	S02_5567103	0.051					6	24209075	0.0131104	S06_24209075	0.323529					1	12797673	2.76e-05	S01_12797673	0.383
6	29910962	0.0161586	S06_29910962	0.42233					6	29910938	0.0161586	S06_29910938	0.42233					2	5567131	0.00197	S02_5567131	0.051					6	24209149	0.0131104	S06_24209149	0.323529					1	12797674	2.76e-05	S01_12797674	0.383
11	40388082	0.0161719	S11_40388082	0.118932					6	29910962	0.0161586	S06_29910962	0.42233					3	18641844	0.00197	S03_18641844	0.096					6	24209197	0.0131104	S06_24209197	0.323529					1	13294541	2.76e-05	S01_13294541	0.383
9	7841291	0.0162203	S09_7841291	0.143204					11	40388082	0.0161719	S11_40388082	0.118932					3	18641856	0.00197	S03_18641856	0.096					4	2697677	0.0131232	S04_2697677	0.215686					1	13405368	2.76e-05	S01_13405368	0.383
8	26704739	0.016224	S08_26704739	0.101942					9	7841291	0.0162203	S09_7841291	0.143204					3	18641887	0.00197	S03_18641887	0.096					3	788509	0.0131454	S03_788509	0.117647					1	14891566	2.76e-05	S01_14891566	0.289
8	48082922	0.0162399	S08_48082922	0.157767					8	26704739	0.016224	S08_26704739	0.101942					3	18641900	0.00197	S03_18641900	0.096					3	31824850	0.0131486	S03_31824850	0.176471					1	13228076	2.77e-05	S01_13228076	0.32
1	15139680	0.0163525	S01_15139680	0.424757					8	48082922	0.0162399	S08_48082922	0.157767					3	18641940	0.00197	S03_18641940	0.096					4	2783106	0.0131897	S04_2783106	0.191176					1	14022810	2.78e-05	S01_14022810	0.559
7	12460824	0.0163562	S07_12460824	0.0800971					1	15139680	0.0163525	S01_15139680	0.424757					3	18641947	0.00197	S03_18641947	0.096					4	14220203	0.0132485	S04_14220203	0.127451					1	15472147	2.78e-05	S01_15472147	0.289
8	16296580	0.016389	S08_16296580	0.203883					7	12460824	0.0163562	S07_12460824	0.0800971					3	18641949	0.00197	S03_18641949	0.096					8	34385575	0.0132526	S08_34385575	0.171569					1	15472215	2.78e-05	S01_15472215	0.289
4	25504230	0.0163952	S04_25504230	0.065534					8	16296580	0.016389	S08_16296580	0.203883					11	34903336	0.00197	S11_34903336	0.393					1	6227123	0.0132969	S01_6227123	0.230392					1	15472240	2.78e-05	S01_15472240	0.289
8	38724903	0.0164006	S08_38724903	0.211165					4	25504230	0.0163952	S04_25504230	0.065534					3	11173061	0.00198	S03_11173061	0.506					1	6227156	0.0132969	S01_6227156	0.230392					8	13075069	2.79e-05	S08_13075069	0.234
8	38724879	0.0164006	S08_38724879	0.211165					8	38724903	0.0164006	S08_38724903	0.211165					3	43572212	0.00198	S03_43572212	0.118					1	6227207	0.0132969	S01_6227207	0.230392					8	13075077	2.79e-05	S08_13075077	0.234
1	23441742	0.0164193	S01_23441742	0.10801					8	38724879	0.0164006	S08_38724879	0.211165					4	528835	0.00198	S04_528835	0.388					7	26831798	0.0133311	S07_26831798	0.166667					1	11252997	2.82e-05	S01_11252997	0.586
7	23293738	0.0164637	S07_23293738	0.0558252					1	23441742	0.0164193	S01_23441742	0.10801					7	32178617	0.00198	S07_32178617	0.376					4	2847070	0.0133458	S04_2847070	0.22549					1	15687508	2.82e-05	S01_15687508	0.273
7	23592398	0.0164637	S07_23592398	0.0558252					7	23293738	0.0164637	S07_23293738	0.0558252					10	4028860	0.00199	S10_4028860	0.281					3	7163513	0.0133624	S03_7163513	0.392157					1	27057609	2.82e-05	S01_27057609	0.18
7	23592473	0.0164637	S07_23592473	0.0558252					7	23592398	0.0164637	S07_23592398	0.0558252					11	52583268	0.00199	S11_52583268	0.449					7	26544099	0.013369	S07_26544099	0.215686					8	31902276	2.82e-05	S08_31902276	0.18
7	23592494	0.0164637	S07_23592494	0.0558252					7	23592473	0.0164637	S07_23592473	0.0558252					3	11044048	0.00203	S03_11044048	0.157					7	26544180	0.013369	S07_26544180	0.215686					1	10738215	2.84e-05	S01_10738215	0.383
8	28825567	0.0164642	S08_28825567	0.208738					7	23592494	0.0164637	S07_23592494	0.0558252					6	1166963	0.00203	S06_1166963	0.09					1	2425669	0.0133874	S01_2425669	0.490196					1	10738261	2.84e-05	S01_10738261	0.383
8	43858011	0.016487	S08_43858011	0.0533981					8	28825567	0.0164642	S08_28825567	0.208738					6	15663368	0.00203	S06_15663368	0.09					1	2425739	0.0133874	S01_2425739	0.490196					1	10738276	2.84e-05	S01_10738276	0.383
8	43858034	0.016487	S08_43858034	0.0533981					8	43858011	0.016487	S08_43858011	0.0533981					6	15663378	0.00203	S06_15663378	0.09					8	6899314	0.0134107	S08_6899314	0.401961					1	10738284	2.84e-05	S01_10738284	0.383
11	26292823	0.016498	S11_26292823	0.0533981					8	43858034	0.016487	S08_43858034	0.0533981					6	15663380	0.00203	S06_15663380	0.09					7	3479394	0.0134168	S07_3479394	0.328431					1	10738320	2.84e-05	S01_10738320	0.383
6	25537513	0.0165214	S06_25537513	0.347087					11	26292823	0.016498	S11_26292823	0.0533981					6	22265543	0.00203	S06_22265543	0.146					6	24190574	0.0134596	S06_24190574	0.352941					1	16789998	2.85e-05	S01_16789998	0.262
8	31715239	0.0165348	S08_31715239	0.206311					6	25537513	0.0165214	S06_25537513	0.347087					6	22265567	0.00203	S06_22265567	0.146					6	24190621	0.0134596	S06_24190621	0.352941					8	40591293	2.85e-05	S08_40591293	0.188
8	31715303	0.0165348	S08_31715303	0.206311					8	31715239	0.0165348	S08_31715239	0.206311					6	22265636	0.00203	S06_22265636	0.146					11	49135781	0.0134848	S11_49135781	0.235294					8	7910159	2.85e-05	S08_7910159	0.258
11	18233227	0.0165531	S11_18233227	0.288835					8	31715303	0.0165348	S08_31715303	0.206311					6	22265703	0.00203	S06_22265703	0.146					1	5140675	0.0134937	S01_5140675	0.27451					8	53691221	2.86e-05	S08_53691221	0.305
8	19566093	0.0166579	S08_19566093	0.218447					11	18233227	0.0165531	S11_18233227	0.288835					8	38045384	0.00203	S08_38045384	0.18					5	28570044	0.0134949	S05_28570044	0.0931373					1	11259337	2.87e-05	S01_11259337	0.391
6	18006033	0.0166788	S06_18006033	0.0776699					8	19566093	0.0166579	S08_19566093	0.218447					1	51358382	0.00204	S01_51358382	0.376					6	702157	0.0135277	S06_702157	0.102941					1	11259340	2.87e-05	S01_11259340	0.391
8	12587366	0.0167122	S08_12587366	0.25					6	18006033	0.0166788	S06_18006033	0.0776699					3	2038822	0.00204	S03_2038822	0.455					6	702173	0.0135277	S06_702173	0.102941					8	10793255	2.89e-05	S08_10793255	0.43
4	2037026	0.0167134	S04_2037026	0.101942					8	12587366	0.0167122	S08_12587366	0.25					10	4472685	0.00205	S10_4472685	0.393					11	50579110	0.0135311	S11_50579110	0.122549					8	13538692	2.89e-05	S08_13538692	0.227
4	2037051	0.0167134	S04_2037051	0.101942					4	2037026	0.0167134	S04_2037026	0.101942					3	10585746	0.00206	S03_10585746	0.343					9	32433125	0.0135681	S09_32433125	0.0784314					8	46023714	2.9e-05	S08_46023714	0.211
2	45205540	0.0167329	S02_45205540	0.0582524					4	2037051	0.0167134	S04_2037051	0.101942					6	22478271	0.00206	S06_22478271	0.118					3	2065282	0.01358	S03_2065282	0.112745					8	46023730	2.9e-05	S08_46023730	0.211
2	45205589	0.0167329	S02_45205589	0.0582524					2	45205540	0.0167329	S02_45205540	0.0582524					6	5797411	0.00206	S06_5797411	0.444					8	13587127	0.0136048	S08_13587127	0.264706					8	7686306	2.93e-05	S08_7686306	0.258
5	12409881	0.0167368	S05_12409881	0.220874					2	45205589	0.0167329	S02_45205589	0.0582524					8	38045337	0.00206	S08_38045337	0.174					1	7350189	0.013639	S01_7350189	0.132353					8	7686426	2.93e-05	S08_7686426	0.258
11	16918087	0.0167809	S11_16918087	0.274272					5	12409881	0.0167368	S05_12409881	0.220874					8	38045345	0.00206	S08_38045345	0.174					10	7698392	0.0136429	S10_7698392	0.323529					1	11577937	2.95e-05	S01_11577937	0.359
11	16918104	0.0167809	S11_16918104	0.274272					11	16918087	0.0167809	S11_16918087	0.274272					6	22719836	0.00207	S06_22719836	0.112					10	7698404	0.0136429	S10_7698404	0.323529					1	13347120	2.95e-05	S01_13347120	0.375
8	13090234	0.0167829	S08_13090234	0.257282					11	16918104	0.0167809	S11_16918104	0.274272					6	22719930	0.00207	S06_22719930	0.112					7	11707870	0.0136758	S07_11707870	0.20098					8	13347306	2.95e-05	S08_13347306	0.203
6	5768088	0.0169125	S06_5768088	0.42233					8	13090234	0.0167829	S08_13090234	0.257282					6	22719976	0.00207	S06_22719976	0.112					7	15104553	0.0136937	S07_15104553	0.127451					8	13347324	2.95e-05	S08_13347324	0.203
1	17312388	0.0169316	S01_17312388	0.453883					6	5768088	0.0169125	S06_5768088	0.42233					1	15919968	0.00208	S01_15919968	0.219					7	15104576	0.0136937	S07_15104576	0.127451					8	13347327	2.95e-05	S08_13347327	0.203
7	6286836	0.0169688	S07_6286836	0.0606796					1	17312388	0.0169316	S01_17312388	0.453883					4	1952530	0.00208	S04_1952530	0.247					7	15104598	0.0136937	S07_15104598	0.127451					8	13347369	2.95e-05	S08_13347369	0.203

## Sheet: Table S4-A
Table S4-A. Comparison of CHUP1 and NAC candidate gene markers in CIAT breeding population - sorted by disease score (1 = resistant).
				bgm-1 region					QTL linked markers
				CHUP gene Phvul.003G026100		NAC gene Phvul.003G027100			BGY4.1	BGY7.1			BGY8.1
No. Plant	Línea_F6_2015	LíneaF62015	BGYMV score	STARP 3-2524224	S03_2524224	PvNAC1	CB_434		S04_2531038	S07_2966197	S07_2970381	S1137_407	S08_9202267
			1 to 9	Pv03: 2,524,224	Pv03: 2,524,224	Pv03: 2,601,582	Pv03: 2,601,587		Pv04: 2,531,038	Pv07: 2,966,197	Pv07: 2,970,381	Scaffold1137:407	Pv08: 9,202,267		Genes
1	15CF6_001	15CF6001	5	CC	+	+	+		-	+	+	+	-		bgm-1	+	Resistant
2	15CF6_002	15CF6002	5	CC	+	+	+		-	+	+	+	-		bgm-1	-	Susceptible
3	15CF6_003	15CF6003	5	CC	+	+	+		-	+	+	-	-		bgm-1	H	Herterozygous
4	15CF6_004	15CF6004	8	GG	-	-	-		-	+	+	H	-		none	NA	No data
5	15CF6_005	15CF6005	9	GG	-	-	-		-	+	+	H	-		none	NN	No amplification
7	15CF6_007	15CF6007	2	CC	+	+	+		-	+	+	-	+		bgm-1/BGY8.1	AR	Allele rare
8	15CF6_008	15CF6008	3	CC	+	+	+		-	+	+	-	+		bgm-1/BGY8.1
9	15CF6_009	15CF6009	3	CC	+	+	+		-	+	+	-	+		bgm-1/BGY8.1
10	15CF6_010	15CF6010	9	GG	-	-	-		-	+	+	H	+		BGY8.1
11	15CF6_011	15CF6011	3	CC	+	+	+		-	+	+	+	+		bgm-1/BGY8.1
12	15CF6_012	15CF6012	3	CC	+	+	+		-	+	+	-	-		bgm-1
13	15CF6_013	15CF6013	3	CC	+	+	+		-	+	+	+	+		bgm-1/BGY8.1
14	15CF6_014	15CF6014	3	CC	+	+	+		-	+	+	-	+		bgm-1/BGY8.1
15	15CF6_015	15CF6015	3	CC	+	+	+		-	+	+	-	+		bgm-1/BGY8.1
16	15CF6_016	15CF6016	3	CC	+	+	+		-	+	+	-	+		bgm-1/BGY8.1
17	15CF6_017	15CF6017	3	CC	+	+	+		-	+	+	+	+		bgm-1/BGY8.1
18	15CF6_018	15CF6018	3	CC	+	+	+		-	+	+	-	+		bgm-1/BGY8.1
19	15CF6_019	15CF6019	3	CC	+	+	+		-	+	+	+	+		bgm-1/BGY8.1
20	15CF6_020	15CF6020	5	CC	+	+	+		-	+	+	+	+		bgm-1/BGY8.1
21	15CF6_021	15CF6021	5	CC	+	+	+		-	+	+	-	+		bgm-1/BGY8.1
22	15CF6_022	15CF6022	5	CC	+	+	+		-	+	+	-	+		bgm-1/BGY8.1
23	15CF6_023	15CF6023	7	CC	+	+	+		-	+	+	+	+		bgm-1/BGY8.1
24	15CF6_024	15CF6024	6	CC	+	+	+		-	+	+	+	-		bgm-1
25	15CF6_025	15CF6025	6	CC	+	+	+		-	+	+	+	-		bgm-1
26	15CF6_026	15CF6026	6	CC	+	+	+		-	+	+	H	-		bgm-1
27	15CF6_027	15CF6027	6	CC	+	+	+		-	+	+	H	-		bgm-1
28	15CF6_028	15CF6028	6	CC	+	+	+		-	+	+	+	-		bgm-1
29	15CF6_029	15CF6029	3	CC	+	+	+		-	+	+	+	-		bgm-1
30	15CF6_030	15CF6030	6	CC	+	+	+		-	+	+	+	+		bgm-1/BGY8.1
31	15CF6_031	15CF6031	5	CC	+	+	+		-	+	+	+	+		bgm-1/BGY8.1
32	15CF6_032	15CF6032	6	CC	+	+	+		-	+	+	+	H		bgm-1
33	15CF6_033	15CF6033	8	GG	-	-	-		+	+	+	-	-		none
34	15CF6_034	15CF6034	8	GG	-	-	-		+	+	+	-	-		none
35	15CF6_035	15CF6035	8	GG	-	-	-		-	+	+	-	+		BGY8.1
36	15CF6_036	15CF6036	9	GG	-	-	-		-	+	+	+	+		BGY8.1
37	15CF6_037	15CF6037	9	GG	-	-	-		-	+	+	-	+		BGY8.1
38	15CF6_038	15CF6038	9	GG	-	-	-		-	+	+	H	-		none
39	15CF6_039	15CF6039	9	GG	-	-	-		-	+	+	-	+		BGY8.1
40	15CF6_040	15CF6040	2	CC	+	+	+		-	+	+	-	+		bgm-1/BGY8.1	H	Herterozygous
41	15CF6_041	15CF6041	3	CC	+	+	+		-	+	+	+	+		bgm-1/BGY8.1
42	15CF6_042	15CF6042	3	CC	+	+	+		-	+	+	+	+		bgm-1/BGY8.1
43	15CF6_043	15CF6043	3	CC	+	+	+		-	+	+	H	+		bgm-1/BGY8.1
44	15CF6_044	15CF6044	3	CC	+	+	+		-	+	+	-	-		bgm-1
45	15CF6_045	15CF6045	3	CC	+	+	+		-	+	+	-	-		bgm-1
46	15CF6_046	15CF6046	6	CC	+	+	+		-	+	+	+	-		bgm-1
47	15CF6_047	15CF6047	5	CC	+	+	+		-	+	+	+	H		bgm-1
48	15CF6_048	15CF6048	4	CC	+	+	+		-	+	+	-	+		bgm-1/BGY8.1
49	15CF6_049	15CF6049	8	GG	-	-	-		-	+	+	+	-		none
50	15CF6_050	15CF6050	9	GG	-	-	-		-	+	+	+	+		BGY8.1
51	15CF6_051	15CF6051	4	CC	+	+	+		-	+	+	+	H		bgm-1
52	15CF6_052	15CF6052	4	CC	+	+	+		-	+	+	+	-		bgm-1
53	15CF6_053	15CF6053	7	GG	-	-	-		-	+	+	-	+		BGY8.1
54	15CF6_054	15CF6054	4	CC	+	+	+		-	+	+	-	-		bgm-1
55	15CF6_055	15CF6055	4	CC	+	+	+		-	+	+	-	-		bgm-1
56	15CF6_056	15CF6056	4	CC	+	+	+		-	+	+	-	-		bgm-1
57	15CF6_057	15CF6057	3	CC	+	+	+		-	+	+	+	-		bgm-1
58	15CF6_058	15CF6058	9	GG	-	-	-		-	+	+	+	+		BGY8.1
59	15CF6_059	15CF6059	9	NN	H	H	H		-	+	+	-	-		NA
60	15CF6_060	15CF6060	9	GG	-	-	-		-	+	+	-	-		none
61	15CF6_061	15CF6061	6	CC	+	+	+		-	+	+	-	+		bgm-1/BGY8.1
62	15CF6_062	15CF6062	4	CC	+	+	+		-	+	+	-	-		bgm-1
63	15CF6_063	15CF6063	4	CC	+	+	+		-	+	+	-	-		bgm-1
64	15CF6_064	15CF6064	3	CC	+	+	+		-	+	+	-	-		bgm-1
65	15CF6_065	15CF6065	7	CC	+	+	+		+	+	+	+	-		bgm-1
66	15CF6_066	15CF6066	7	CC	+	+	+		+	+	+	+	+		bgm-1/BGY8.1
67	15CF6_067	15CF6067	3	CC	+	+	+		-	+	+	+	+		bgm-1/BGY8.1
68	15CF6_068	15CF6068	6	CC	+	+	+		-	+	+	+	-		bgm-1
69	15CF6_069	15CF6069	5	CC	+	+	+		-	+	+	+	-		bgm-1
70	15CF6_070	15CF6070	9	GG	-	-	-		+	+	+	-	-		none
71	15CF6_071	15CF6071	9	GG	-	-	-		+	+	+	-	-		none
72	15CF6_072	15CF6072	9	GG	-	-	-		+	+	+	-	-		none
73	15CF6_073	15CF6073	9	GG	-	-	-		+	+	+	+	-		none
74	15CF6_074	15CF6074	9	GG	-	-	-		-	+	+	H	-		none
75	15CF6_075	15CF6075	9	GG	-	-	-		-	+	+	+	-		none
76	15CF6_076	15CF6076	9	GG	-	-	-		H	+	+	-	+		BGY8.1
77	15CF6_077	15CF6077	9	GG	-	-	-		+	+	+	-	+		BGY8.1
78	15CF6_078	15CF6078	9	GG	-	-	-		+	+	+	-	+		BGY8.1
79	15CF6_079	15CF6079	9	GG	-	-	-		H	+	+	-	-		NA
80	15CF6_080	15CF6080	9	GG	-	-	-		+	+	+	-	H		NA
81	15CF6_081	15CF6081	5	CC	H	H	H		H	+	+	H	-		NA
82	15CF6_082	15CF6082	9	GG	-	-	-		+	+	+	+	-		none
83	15CF6_083	15CF6083	9	GG	-	-	-		-	+	+	+	-		none
84	15CF6_084	15CF6084	9	GG	-	-	-		+	+	+	+	-		none
85	15CF6_085	15CF6085	9	GG	-	-	-		+	+	+	-	-		none
86	15CF6_086	15CF6086	9	CC	+	+	+		+	+	+	-	-		bgm-1
87	15CF6_087	15CF6087	9	GG	-	-	-		+	+	+	+	-		none
88	15CF6_088	15CF6088	5	CC	+	+	+		+	+	+	H	-		bgm-1
89	15CF6_089	15CF6089	9	GG	-	-	-		+	+	+	-	-		none
90	15CF6_090	15CF6090	9	GG	-	-	-		-	+	+	+	-		none
91	15CF6_091	15CF6091	6	CC	+	+	+		+	+	+	-	-		bgm-1
92	15CF6_092	15CF6092	5	CC	+	+	+		-	+	+	-	-		bgm-1
93	15CF6_093	15CF6093	5	CC	+	+	+		-	+	+	-	-		bgm-1
94	15CF6_094	15CF6094	4	CC	+	+	+		-	+	+	+	-		bgm-1
95	15CF6_095	15CF6095	2	CC	+	+	+		-	+	+	+	-		bgm-1	NA	No data
96	15CF6_096	15CF6096	5	CC	+	+	+		+	+	+	-	-		bgm-1
97	15CF6_097	15CF6097	9	GG	-	-	-		-	+	+	-	H		NA
98	15CF6_098	15CF6098	4	CC	+	+	+		-	+	+	-	+		bgm-1/BGY8.1
99	15CF6_099	15CF6099	7	GG	-	-	-		-	+	+	+	-		none
100	15CF6_100	15CF6100	9	GG	-	-	-		-	+	+	+	-		none
101	15CF6_101	15CF6101	4	CC	+	+	+		-	+	+	H	-		bgm-1
102	15CF6_102	15CF6102	5	CC	+	+	+		-	+	+	+	-		bgm-1
103	15CF6_103	15CF6103	5	CC	+	+	+		-	+	+	+	-		bgm-1
104	15CF6_104	15CF6104	5	CC	+	+	+		-	+	+	+	-		bgm-1
105	15CF6_105	15CF6105	8	CC	H	H	H		-	+	+	+	+		BGY8.1
106	15CF6_106	15CF6106	4	CC	+	+	+		-	+	+	+	+		bgm-1/BGY8.1
107	15CF6_107	15CF6107	8	CC	H	H	H		-	+	+	H	-		NA
108	15CF6_108	15CF6108	8	CC	H	H	H		-	+	+	-	+		BGY8.1
109	15CF6_109	15CF6109	8	CC	H	H	H		-	+	+	H	-		NA
110	15CF6_110	15CF6110	9	GG	-	-	-		-	+	+	+	-		none
111	15CF6_111	15CF6111	9	GG	-	-	-		-	+	+	+	-		none
112	15CF6_112	15CF6112	5	CC	+	+	+		-	+	+	+	-		bgm-1
113	15CF6_113	15CF6113	6	CC	+	+	+		-	+	+	H	-		bgm-1
114	15CF6_114	15CF6114	5	CC	+	+	+		-	+	+	+	-		bgm-1
115	15CF6_115	15CF6115	6	CC	+	+	+		-	+	+	+	-		bgm-1
116	15CF6_116	15CF6116	6	CC	+	+	+		+	+	+	+	-		bgm-1
117	15CF6_117	15CF6117	4	CC	+	+	+		+	+	+	H	-		bgm-1
118	15CF6_118	15CF6118	6	CC	+	+	+		+	+	+	+	-		bgm-1
119	15CF6_119	15CF6119	9	CC	H	H	H		-	+	+	+	-		NA
120	15CF6_120	15CF6120	9	GG	-	-	-		-	NN	+	+	-		none
121	15CF6_121	15CF6121	9	GG	-	-	-		-	+	+	+	-		none
122	15CF6_122	15CF6122	9	GG	-	-	-		-	+	+	+	-		none
123	15CF6_123	15CF6123	2	CC	+	+	+		+	+	+	+	-		bgm-1	NN	No amplification
124	15CF6_124	15CF6124	9	GG	-	-	-		+	+	+	+	-		none
125	15CF6_125	15CF6125	5	CC	+	+	+		+	+	+	H	-		bgm-1
126	15CF6_126	15CF6126	9	GG	-	-	-		+	+	+	+	-		none
127	15CF6_127	15CF6127	7	GG	-	-	-		-	+	+	-	+		BGY8.1
128	15CF6_128	15CF6128	7	GG	-	-	-		-	+	+	-	+		BGY8.1
129	15CF6_129	15CF6129	7	GG	-	-	-		-	+	+	-	+		BGY8.1
130	15CF6_130	15CF6130	8	GG	-	-	-		+	+	+	H	+		BGY8.1
131	15CF6_131	15CF6131	7	CC	+	+	+		-	+	+	+	-		bgm-1
132	15CF6_132	15CF6132	3	CC	+	+	+		-	+	+	H	+		bgm-1/BGY8.1
133	15CF6_133	15CF6133	8	GG	-	-	-		-	H	+	H	-		none
134	15CF6_134	15CF6134	7	GG	-	-	-		-	+	+	+	-		none
135	15CF6_135	15CF6135	8	GG	-	-	-		+	+	+	+	-		none
136	15CF6_136	15CF6136	8	GG	-	-	-		+	+	+	+	-		none
137	15CF6_137	15CF6137	9	GG	-	-	-		+	+	+	+	-		none
138	15CF6_138	15CF6138	6	CC	H	H	H		+	+	+	+	-		NA
139	15CF6_139	15CF6139	6	CC	+	+	+		+	+	+	+	-		bgm-1
140	15CF6_140	15CF6140	6	CC	+	+	+		+	+	+	+	-		bgm-1
141	15CF6_141	15CF6141	4	CC	+	+	+		+	+	+	+	-		bgm-1
142	15CF6_142	15CF6142	4	CC	H	H	H		H	+	+	na	-		NA
143	15CF6_143	15CF6143	6	CC	+	+	+		+	+	+	+	-		bgm-1
144	15CF6_144	15CF6144	4	CC	+	+	+		+	+	+	+	-		bgm-1
145	15CF6_145	15CF6145	8	GG	-	-	-		+	+	+	+	-		none
146	15CF6_146	15CF6146	8	GG	-	-	-		+	+	+	+	-		none
147	15CF6_147	15CF6147	9	GG	-	-	-		+	-	+	-	-		none
148	15CF6_148	15CF6148	9	GG	-	-	-		+	+	+	+	-		none
149	15CF6_149	15CF6149	9	GG	-	-	-		+	H	+	H	-		none
150	15CF6_150	15CF6150	8	GG	-	-	-		+	H	+	H	-		none
151	15CF6_151	15CF6151	8	GG	-	-	-		+	+	+	+	-		none
152	15CF6_152	15CF6152	7	CC	+	+	+		+	+	+	+	-		bgm-1
153	15CF6_153	15CF6153	6	CC	+	+	+		+	+	+	+	-		bgm-1
154	15CF6_154	15CF6154	4	CC	+	+	+		+	+	+	+	-		bgm-1
155	15CF6_155	15CF6155	9	GG	-	-	-		+	+	+	+	-		none
156	15CF6_156	15CF6156	9	GG	-	-	-		+	+	+	+	-		none
157	15CF6_157	15CF6157	9	GG	-	-	-		H	+	+	+	-		NA
158	15CF6_158	15CF6158	8	GG	-	-	-		+	+	+	+	-		none
159	15CF6_159	15CF6159	8	GG	-	-	-		+	+	+	+	+		BGY8.1
160	15CF6_160	15CF6160	9	GG	-	-	-		-	+	+	+	-		none
161	15CF6_161	15CF6161	2	CC	+	+	+		-	+	+	+	+		bgm-1/BGY8.1	AR	Allele rare
162	15CF6_162	15CF6162	2	CC	+	+	+		+	+	+	+	+		bgm-1/BGY8.1
163	15CF6_163	15CF6163	2	CC	+	+	+		+	+	+	+	+		bgm-1/BGY8.1
164	15CF6_164	15CF6164	2	CC	+	+	+		-	+	+	+	+		bgm-1/BGY8.1
165	15CF6_165	15CF6165	3	CC	+	+	+		-	+	+	+	-		bgm-1
166	15CF6_166	15CF6166	3	CC	+	+	+		-	+	+	H	-		bgm-1
167	15CF6_167	15CF6167	4	CC	+	+	+		+	+	+	+	+		bgm-1/BGY8.1
168	15CF6_168	15CF6168	8	GG	-	-	-		+	+	+	+	+		BGY8.1
169	15CF6_169	15CF6169	8	CC	+	+	+		+	+	+	+	+		bgm-1/BGY8.1
170	15CF6_170	15CF6170	9	GG	-	-	-		+	+	+	+	+		BGY8.1
171	15CF6_171	15CF6171	4	CC	+	+	+		+	+	+	+	H		bgm-1
172	15CF6_172	15CF6172	7	CC	+	+	+		+	+	+	+	-		bgm-1
173	15CF6_173	15CF6173	6	CC	+	+	+		+	+	+	+	H		bgm-1
174	15CF6_174	15CF6174	7	CC	+	+	+		+	+	+	+	+		bgm-1/BGY8.1
175	15CF6_175	15CF6175	5	CC	+	+	+		+	+	+	+	-		bgm-1
176	15CF6_176	15CF6176	7	CC	+	+	+		+	+	+	+	-		bgm-1
177	15CF6_177	15CF6177	5	CC	+	+	+		-	+	+	+	+		bgm-1/BGY8.1
178	15CF6_178	15CF6178	1	CC	+	+	+		-	+	+	+	+		bgm-1/BGY8.1	+	Resistant
179	15CF6_179	15CF6179	9	GG	-	-	-		+	+	+	+	-		none
180	15CF6_180	15CF6180	9	GG	-	-	-		+	+	+	+	+		BGY8.1
181	15CF6_181	15CF6181	9	GG	-	-	-		+	+	+	+	-		none
182	15CF6_182	15CF6182	7	CC	+	+	+		+	+	+	+	+		bgm-1/BGY8.1
183	15CF6_183	15CF6183	8	GG	-	-	-		-	+	+	+	-		none
184	15CF6_184	15CF6184	8	GG	-	-	-		-	+	+	+	+		BGY8.1
185	15CF6_185	15CF6185	9	GG	-	-	-		-	+	+	+	+		BGY8.1
186	15CF6_186	15CF6186	9	GG	-	-	-		-	+	+	+	+		BGY8.1
187	15CF6_187	15CF6187	5	CC	+	+	+		+	+	+	+	+		bgm-1/BGY8.1
188	15CF6_188	15CF6188	8	GG	-	-	-		+	+	+	+	-		none
189	15CF6_189	15CF6189	8	CC	H	H	H		+	+	+	na	+		BGY8.1
190	15CF6_190	15CF6190	8	GG	-	-	-		+	+	+	+	+		BGY8.1
191	15CF6_191	15CF6191	9	GG	-	-	-		+	+	+	+	+		BGY8.1
192	15CF6_192	15CF6192	8	GG	-	-	-		+	+	+	+	+		BGY8.1
193	15CF6_193	15CF6193	8	GG	-	-	-		+	+	+	+	-		none
194	15CF6_194	15CF6194	5	CC	+	+	+		+	+	+	+	-		bgm-1
195	15CF6_195	15CF6195	7	GG	-	-	-		-	+	+	+	+		BGY8.1
196	15CF6_196	15CF6196	2	CC	+	+	+		-	+	+	+	+		bgm-1/BGY8.1
197	15CF6_197	15CF6197	6	CC	H	H	H		+	+	+	+	+		BGY8.1
198	15CF6_198	15CF6198	6	CC	+	+	+		-	+	+	+	+		bgm-1/BGY8.1
199	15CF6_199	15CF6199	6	CC	+	+	+		-	+	+	+	+		bgm-1/BGY8.1
200	15CF6_200	15CF6200	6	CC	+	+	+		+	+	+	+	-		bgm-1
201	15CF6_201	15CF6201	8	GG	-	-	-		+	+	+	+	+		BGY8.1
202	15CF6_202	15CF6202	9	GG	-	-	-		+	+	+	+	-		none
203	15CF6_203	15CF6203	3	CC	+	+	+		-	+	+	+	+		bgm-1/BGY8.1
204	15CF6_204	15CF6204	2	CC	+	+	+		-	+	+	-	+		bgm-1/BGY8.1
205	15CF6_205	15CF6205	2	CC	+	+	+		-	+	+	-	+		bgm-1/BGY8.1
206	15CF6_206	15CF6206	2	CC	+	+	+		-	+	+	-	+		bgm-1/BGY8.1
207	15CF6_207	15CF6207	2	CC	+	+	+		-	+	+	-	+		bgm-1/BGY8.1
208	15CF6_208	15CF6208	2	CC	+	+	+		-	+	+	-	-		bgm-1
209	15CF6_209	15CF6209	6	CC	+	+	+		-	+	+	-	-		bgm-1
210	15CF6_210	15CF6210	8	GG	-	-	-		-	+	+	-	+		BGY8.1
211	15CF6_211	15CF6211	8	GG	-	-	-		-	+	+	H	+		BGY8.1
212	15CF6_212	15CF6212	8	GG	-	-	-		-	+	+	-	+		BGY8.1
213	15CF6_213	15CF6213	9	GG	-	-	-		-	+	+	-	-		none
214	15CF6_214	15CF6214	9	GG	-	-	-		-	+	+	-	-		none
215	15CF6_215	15CF6215	9	GG	-	-	-		-	+	+	+	-		none
216	15CF6_216	15CF6216	9	GG	-	-	-		-	+	+	+	-		none
217	15CF6_217	15CF6217	9	GG	-	-	-		-	+	+	-	-		none
218	15CF6_218	15CF6218	9	GG	-	-	-		-	+	+	+	-		none
219	15CF6_219	15CF6219	9	GG	-	-	-		-	+	+	H	-		none
220	15CF6_220	15CF6220	9	GG	-	-	-		-	+	+	+	-		none
221	15CF6_221	15CF6221	9	GG	-	-	-		-	+	+	-	-		none
222	15CF6_222	15CF6222	9	GG	-	-	-		-	+	+	+	-		none
223	15CF6_223	15CF6223	9	GG	-	-	-		-	+	+	H	-		none
224	15CF6_224	15CF6224	9	GG	-	-	-		+	+	+	+	+		BGY8.1
225	15CF6_225	15CF6225	9	GG	-	-	-		+	+	+	+	+		BGY8.1
226	15CF6_226	15CF6226	9	GG	-	-	-		+	+	+	+	+		BGY8.1
227	15CF6_227	15CF6227	9	GG	-	-	-		+	+	+	+	+		BGY8.1
228	15CF6_228	15CF6228	9	GG	-	-	-		+	+	+	+	+		BGY8.1
229	15CF6_229	15CF6229	9	GG	-	-	-		-	+	+	+	-		none
230	15CF6_230	15CF6230	9	GG	-	-	-		-	+	+	+	-		none
231	15CF6_231	15CF6231	9	GG	-	-	-		-	+	+	+	-		none
232	15CF6_232	15CF6232	9	GG	-	-	-		-	+	+	+	-		none
233	15CF6_233	15CF6233	9	GG	-	-	-		-	+	+	H	-		none
234	15CF6_234	15CF6234	8	GG	-	-	-		+	+	+	+	+		BGY8.1
235	15CF6_235	15CF6235	8	GG	H	H	H		+	+	+	+	-		NA
236	15CF6_236	15CF6236	8	GG	-	-	-		+	NN	+	+	-		none
237	15CF6_237	15CF6237	8	GG	-	-	-		+	+	+	+	+		BGY8.1
238	15CF6_238	15CF6238	9	GG	-	-	-		+	+	+	+	-		none
239	15CF6_239	15CF6239	9	GG	-	-	-		+	+	+	+	-		none
240	15CF6_240	15CF6240	9	GG	-	-	-		+	+	+	+	-		none
241	15CF6_241	15CF6241	9	GG	-	-	-		+	+	+	+	-		none
242	15CF6_242	15CF6242	9	GG	-	-	-		+	+	+	+	-		none
243	15CF6_243	15CF6243	9	GG	-	-	-		+	+	+	+	-		none
244	15CF6_244	15CF6244	9	GG	-	-	-		+	+	+	+	-		none
245	15CF6_245	15CF6245	9	GG	-	-	-		-	+	+	+	-		none
246	15CF6_246	15CF6246	2	CC	+	+	+		-	+	+	+	-		bgm-1
247	15CF6_247	15CF6247	5	CC	+	+	+		+	+	+	-	-		bgm-1
248	15CF6_248	15CF6248	8	GG	-	-	-		+	+	+	+	-		none
249	15CF6_249	15CF6249	5	CC	+	+	+		+	+	+	+	-		bgm-1
250	15CF6_250	15CF6250	9	GG	-	-	-		+	+	+	-	-		none
251	15CF6_251	15CF6251	6	CC	+	+	+		+	+	+	H	-		bgm-1
252	15CF6_252	15CF6252	9	GG	-	-	-		-	+	+	H	-		none
253	15CF6_253	15CF6253	9	GG	-	-	-		-	+	+	+	-		none
254	15CF6_254	15CF6254	9	GG	-	-	-		+	+	+	+	-		none
255	15CF6_255	15CF6255	5	CC	+	+	+		+	+	+	-	+		bgm-1/BGY8.1
256	15CF6_256	15CF6256	3	CC	+	+	+		+	+	+	+	-		bgm-1
257	15CF6_257	15CF6257	9	GG	-	-	-		+	+	+	+	-		none
258	15CF6_258	15CF6258	9	GG	-	-	-		+	+	+	+	-		none
259	15CF6_259	15CF6259	9	GG	-	-	-		+	+	+	+	-		none
260	15CF6_260	15CF6260	9	GG	-	-	-		+	+	+	+	-		none
261	15CF6_261	15CF6261	9	GG	-	-	-		+	+	+	+	-		none
262	15CF6_262	15CF6262	9	GG	-	-	-		+	+	+	+	-		none
263	15CF6_263	15CF6263	9	GG	-	-	-		+	+	+	+	NN		NA
264	15CF6_264	15CF6264	9	GG	-	-	-		+	+	+	+	-		none
265	15CF6_265	15CF6265	9	GG	-	-	-		+	+	+	+	-		none
266	15CF6_266	15CF6266	9	GG	-	-	-		+	+	+	+	-		none
267	15CF6_267	15CF6267	9	GG	-	-	-		+	+	+	+	-		none
268	15CF6_268	15CF6268	4	CC	+	+	+		+	+	+	-	-		bgm-1
269	15CF6_269	15CF6269	8	GG	-	-	-		+	+	+	-	+		BGY8.1
270	15CF6_270	15CF6270	9	GG	-	-	-		+	+	+	-	-		none
271	15CF6_271	15CF6271	9	GG	-	-	-		+	+	+	-	-		none
272	15CF6_272	15CF6272	4	CC	+	+	+		+	+	+	-	-		bgm-1
273	15CF6_273	15CF6273	3	CC	+	+	+		+	+	+	+	-		bgm-1
274	15CF6_274	15CF6274	9	GG	-	-	-		+	+	+	+	-		none
275	15CF6_275	15CF6275	9	NN	H	H	H		+	+	+	+	-		NA
276	15CF6_276	15CF6276	9	GG	-	-	-		+	+	+	+	-		none
277	15CF6_277	15CF6277	9	GG	-	-	-		+	+	+	+	-		none
278	15CF6_278	15CF6278	5	CC	+	+	+		+	+	+	+	-		bgm-1
279	15CF6_279	15CF6279	5	CC	+	+	+		+	+	+	+	-		bgm-1
280	15CF6_280	15CF6280	6	CC	+	+	+		+	+	+	+	-		bgm-1
281	15CF6_281	15CF6281	3	CC	+	+	+		+	+	+	+	-		bgm-1
282	15CF6_282	15CF6282	4	CC	+	+	+		-	+	+	na	-		bgm-1
283	15CF6_283	15CF6283	9	GG	-	-	-		-	+	+	-	+		BGY8.1
284	15CF6_284	15CF6284	9	GG	-	-	-		-	+	+	+	H		NA
285	15CF6_285	15CF6285	9	GG	-	-	-		-	+	+	+	+		BGY8.1
286	15CF6_286	15CF6286	9	NN	H	H	H		-	+	+	+	+		BGY8.1
287	15CF6_287	15CF6287	9	GG	-	-	-		-	+	+	-	+		BGY8.1
288	15CF6_288	15CF6288	9	GG	-	-	-		-	+	+	+	+		BGY8.1
289	15CF6_289	15CF6289	9	GG	-	-	-		-	+	+	-	+		BGY8.1
290	15CF6_290	15CF6290	9	GG	-	-	-		-	+	+	+	-		none
291	15CF6_291	15CF6291	4	CC	+	+	+		-	+	+	+	+		bgm-1/BGY8.1
292	15CF6_292	15CF6292	4	CC	+	+	+		-	+	+	+	-		bgm-1
293	15CF6_293	15CF6293	3	CC	H	H	H		-	+	+	+	-		NA
294	15CF6_294	15CF6294	5	CC	+	+	+		-	+	+	+	+		bgm-1/BGY8.1
295	15CF6_295	15CF6295	5	CC	+	+	+		-	+	+	+	-		bgm-1
296	15CF6_296	15CF6296	9	CC	H	H	H		-	+	+	+	-		NA
297	15CF6_297	15CF6297	8	GG	-	-	-		-	+	+	-	+		BGY8.1
298	15CF6_298	15CF6298	5	CC	+	+	+		-	+	+	-	+		bgm-1/BGY8.1
299	15CF6_299	15CF6299	4	CC	+	+	+		+	+	+	-	-		bgm-1
300	15CF6_300	15CF6300	8	GG	-	-	-		-	+	+	+	-		none
301	15CF6_301	15CF6301	9	GG	-	-	-		+	+	+	H	-		none
302	15CF6_302	15CF6302	9	CC	+	+	+		+	+	+	+	+		bgm-1/BGY8.1
303	15CF6_303	15CF6303	9	GG	-	-	-		+	+	+	H	-		none
304	15CF6_304	15CF6304	4	CC	+	+	+		+	+	+	-	+		bgm-1/BGY8.1
305	15CF6_305	15CF6305	4	CC	+	+	+		+	+	+	+	+		bgm-1/BGY8.1
306	15CF6_306	15CF6306	4	CC	+	+	+		+	+	+	+	+		bgm-1/BGY8.1
307	15CF6_307	15CF6307	9	GG	-	-	-		+	+	+	+	+		BGY8.1
308	15CF6_308	15CF6308	9	GG	-	-	-		-	+	+	-	-		none
309	15CF6_309	15CF6309	9	GG	-	-	-		+	+	+	H	H		NA
310	15CF6_310	15CF6310	9	GG	-	-	-		-	+	+	H	-		none
311	15CF6_311	15CF6311	9	GG	-	-	-		+	+	+	+	+		BGY8.1
312	15CF6_312	15CF6312	9	GG	-	-	-		+	+	+	+	+		BGY8.1
313	15CF6_313	15CF6313	9	GG	-	-	-		+	+	+	+	+		BGY8.1
314	15CF6_314	15CF6314	9	GG	-	-	-		+	+	+	+	+		BGY8.1
315	15CF6_315	15CF6315	9	GG	-	-	-		-	+	+	-	+		BGY8.1
316	SEF_2	SEF2	NA	NN	+	+	+		-	+	+	+	-		bgm-1
317	SEF_3	SEF3	NA	NN	H	H	H		-	+	+	H	+		NA
318	SEF_4	SEF4	NA	NN	+	+	+		-	+	+	+	-		bgm-1
319	SEF_5	SEF5	NA	NN	+	+	+		-	+	+	+	-		bgm-1
320	SEF_6	SEF6	NA	NN	+	+	+		-	+	+	+	-		bgm-1
321	SEF_7	SEF7	NA	NN	-	-	-		-	+	+	+	+		BGY8.1
322	SEF_8	SEF8	NA	NN	-	-	-		-	+	+	+	+		BGY8.1
323	SEF_12	SEF12	3	NN	+	+	+		-	+	+	+	-		bgm-1
324	SEF_13	SEF13	8	NN	-	-	-		-	+	+	+	+		BGY8.1
325	SEF_18	SEF18	2	NN	+	+	+		-	+	+	+	-		bgm-1
326	SEF_19	SEF19	7	NN	-	-	-		-	+	+	+	+		BGY8.1
327	SEF_20	SEF20	8	NN	-	-	-		-	+	+	+	+		BGY8.1
328	SEF_21	SEF21	8	NN	-	-	-		-	+	+	+	-		none
329	SEF_22	SEF22	8	NN	-	-	-		NN	+	+	+	-		NA
330	SEF_23	SEF23	8	NN	-	-	-		-	+	+	+	-		none
331	SEF_24	SEF24	3	NN	+	+	+		-	+	+	+	-		bgm-1
332	SEF_25	SEF25	8	NN	-	-	-		-	+	+	+	-		none
333	SEF_26	SEF26	9	NN	-	-	-		-	+	+	+	+		BGY8.1
334	SEF_27	SEF27	8	NN	-	-	-		NN	+	+	+	-		NA
335	SEF_30	SEF30	4	NN	+	+	+		-	+	+	+	+		bgm-1/BGY8.1
336	SEF_31	SEF31	9	NN	-	-	-		-	+	+	+	-		none
337	SEF_32	SEF32	9	NN	-	-	-		-	+	+	+	-		none
338	SEF_33	SEF33	9	NN	-	-	-		-	+	+	+	-		none
339	SEF_34	SEF34	9	NN	-	-	-		-	+	+	+	-		none
340	SEF_35	SEF35	9	NN	-	-	-		-	+	+	+	-		none
341	SEF_36	SEF36	9	NN	-	-	-		-	+	+	+	-		none
342	SEF_37	SEF37	9	NN	-	-	-		-	+	+	+	-		none
343	SEF_38	SEF38	9	NN	-	-	-		-	+	+	+	-		none
344	SEF_39	SEF39	9	NN	-	-	-		-	+	+	+	-		none
345	SEF_40	SEF40	4	NN	+	+	+		-	+	+	+	-		bgm-1
346	SEF_41	SEF41	4	NN	+	+	+		-	+	+	+	-		bgm-1
347	SEF_46	SEF46	8	NN	-	-	-		-	+	+	+	-		none
348	SEF_48	SEF48	9	NN	-	-	-		-	+	+	+	-		none
349	SEF_51	SEF51	3	NN	+	+	+		-	+	+	+	-		bgm-1
350	SEF_54	SEF54	9	NN	-	-	-		-	+	+	+	+		BGY8.1
351	SEF_57	SEF57	9	NN	-	-	-		-	+	+	+	+		BGY8.1
352	SEF_58	SEF58	NA	NN	H	H	H		-	+	+	+	-
353	SEF_59	SEF59	5	NN	+	+	+		-	+	+	+	-		bgm-1
354	SEF_61	SEF61	9	NN	-	-	-		-	+	+	+	+		BGY8.1
355	SEF_63	SEF63	9	NN	-	-	-		-	+	+	+	+		BGY8.1
356	SEF_65	SEF65	9	NN	-	-	-		-	+	+	+	+		BGY8.1
357	SEF_66	SEF66	9	NN	-	-	-		-	+	+	+	+		BGY8.1
358	SEF_67	SEF67	8	NN	-	-	-		-	+	+	+	+		BGY8.1
359	SEF_72	SEF72	9	NN	-	-	-		-	+	+	+	-		none
360	SEF_75	SEF75	NA	NN	+	+	+		+	+	+	+	-
361	SEF_76	SEF76	3	NN	+	+	+		-	+	+	+	-		bgm-1
362	SEF_77	SEF77	5	NN	+	+	+		+	+	+	+	-		bgm-1
363	SEF_78	SEF78	3	NN	+	+	+		+	+	+	+	-		bgm-1
364	SEF_79	SEF79	5	NN	+	+	+		+	+	+	+	-		bgm-1
365	SEF_80	SEF80	9	NN	-	-	-		-	+	+	+	-		none
366	SEF_81	SEF81	9	NN	-	-	-		-	+	+	+	-		none
367	SEF_82	SEF82	9	NN	-	-	-		-	+	+	+	+		BGY8.1
368	SEF_83	SEF83	NA	NN	-	-	-		-	+	+	+	+
369	SEF_84	SEF84	9	NN	-	-	-		-	+	+	+	+		BGY8.1
370	SEF_85	SEF85	8	NN	-	-	-		-	+	+	+	-		none
371	SEF_86	SEF86	8	NN	-	-	-		-	+	+	+	-		none
372	SEF_87	SEF87	8	NN	-	-	-		-	+	+	+	H		NA
373	SEF_88	SEF88	8	NN	-	-	-		-	+	+	+	-		none
374	SEF_89	SEF89	8	NN	-	-	-		-	+	+	+	+		BGY8.1
375	SEF_90	SEF90	9	NN	-	-	-		-	+	+	+	+		BGY8.1
376	SEF_91	SEF91	8	NN	-	-	-		-	+	+	+	+		BGY8.1
377	SEF_92	SEF92	8	NN	-	-	-		-	+	+	+	+		BGY8.1
378	SEF_93	SEF93	8	NN	-	-	-		-	+	+	+	+		BGY8.1
379	SEF_94	SEF94	8	NN	-	-	-		-	+	+	+	+		BGY8.1
380	SEF_95	SEF95	8	NN	-	-	-		-	+	+	+	+		BGY8.1
381	SEF_96	SEF96	8	NN	-	-	-		-	+	+	+	+		BGY8.1
382	SEF_97	SEF97	8	NN	-	-	-		-	+	+	+	+		BGY8.1
383	SEF_98	SEF98	8	NN	-	-	-		-	+	+	+	+		BGY8.1
384	SEF_99	SEF99	8	NN	-	-	-		-	+	+	+	+		BGY8.1
385	SEF_100	SEF100	3	NN	+	+	+		-	+	+	H	+		bgm-1/BGY8.1
386	SEF_101	SEF101	9	NN	-	-	-		-	+	+	+	+		BGY8.1
387	SEF_1	SEF1	NA	NN	+	+	+		-	+	+	H	-		bgm-1
388	SEF_9	SEF9	NA	NN	+	+	+		-	+	+	H	-		bgm-1
389	SEF_10	SEF10	3	CC	+	+	+		-	+	+	H	-		bgm-1
390	SEF_11	SEF11	3	CC	+	+	+		-	+	+	+	-		bgm-1
391	SEF_14	SEF14	3	CC	+	+	+		-	+	+	+	+		bgm-1/BGY8.1
392	SEF_15	SEF15	6	GG	-	-	-		-	+	+	+	H		NA
393	SEF_16	SEF16	4	CC	+	+	+		-	+	+	+	-		bgm-1
394	SEF_17	SEF17	3	CC	+	+	+		-	+	+	+	-		bgm-1
395	SEF_28	SEF28	3	CC	+	+	+		-	+	+	+	-		bgm-1
396	SEF_29	SEF29	3	CC	+	+	+		-	+	+	H	+		bgm-1/BGY8.1
397	SEF_42	SEF42	6	CC	+	+	+		-	+	+	+	-		bgm-1
398	SEF_43	SEF43	4	CC	+	+	+		-	+	+	+	+		bgm-1/BGY8.1
399	SEF_44	SEF44	3	CC	+	+	+		-	+	+	+	+		bgm-1/BGY8.1
400	SEF_45	SEF45	3	CC	+	+	+		-	+	+	+	+		bgm-1/BGY8.1
401	SEF_47	SEF47	9	GG	H	H	H		-	+	+	H	-		NA
402	SEF_49	SEF49	9	GG	-	-	-		-	+	+	+	-		none
403	SEF_50	SEF50	9	GG	-	-	-		-	+	+	+	-		none
404	SEF_52	SEF52	6	GG	+	+	+		-	+	+	+	+		bgm-1/BGY8.1
405	SEF_53	SEF53	3	CC	+	+	+		-	+	+	+	+		bgm-1/BGY8.1
406	SEF_55	SEF55	9	GG	-	-	-		-	+	+	+	+		BGY8.1
407	SEF_56	SEF56	9	GG	-	-	-		-	+	+	+	+		BGY8.1
408	SEF_60	SEF60	8	GG	-	-	-		-	+	+	+	+		BGY8.1
409	SEF_62	SEF62	9	GG	-	-	-		-	+	+	H	+		BGY8.1
410	SEF_64	SEF64	9	GG	-	-	-		-	+	+	+	+		BGY8.1
411	SEF_68	SEF68	9	GG	-	-	-		-	+	+	+	-		none
412	SEF_69	SEF69	9	GG	-	-	-		-	+	+	+	-		none
413	SEF_70	SEF70	3	CC	+	+	+		-	+	+	+	+		bgm-1/BGY8.1
414	SEF_71	SEF71	3	CC	+	+	+		-	+	+	+	+		bgm-1/BGY8.1
415	SEF_73	SEF73	9	GG	-	-	-		-	+	+	+	+		BGY8.1
416	SEF_74	SEF74	4	CC	+	+	+		-	+	+	+	+		bgm-1/BGY8.1

## Sheet: Table S4-B
Table S4-B. BASE_120 panel rated for percentage BGYMV infection/disease severity, and assayed with SCAR, PvNAC1, and CHUP1 - bgm-1 markers.
DNA extract for single plants were repeated for a bulk of plants when markers and disease reaction did not cosegregate.
Some of the cosegregation could be explained by bulk samples that were heterogenous for the markers.
						bgm-1 region					QTL-linked markers
						SCAR	CHUP1	NAC gene Phvul.003G027100			BGY4.1	BGY7.1				BGY8.1			+	Resistant
Source	Name_ID (paper)	Tissue	Genepool	LSMean BGYMV %	Highest Rep	SR2	S03_2524224	PvNAC1	CB_434		S04_2531038	S07_2900322	S07_2966197	S07_2970381	S1137_407	S08_9202267			-	Susceptible
					BGYMV %	Pv03: 2.006.322	Pv03: 2,524,224	Pv03: 2,601,582	Pv03: 2,601,587		Pv04: 2,531,038	Pv07: 2,900,322	Pv07: 2,966,197	Pv07: 2,970,381	Scaffold1137: 407	Pv08: 9,202,267			H	Herterozygous
CIAT_10	A_55	Leaf	M	63.33	70	-	-	-	-		-	+	+	+	+	+			NA	No data
CIAT_09	A_686	Leaf	M	57.98	90	-	-	-	-		-	-	+	+	-	+			NN	No amplification
BASE120-2	ALB_213	Single	M	28.67	40	+	-	-	-		-	+	+	+	+	-			AR	Allele rare
BASE120-3	ALB_74	Single	M	15.87	20	+	-	-	-		-	+	+	+	+	-
CIAT_56	ALB_88	Leaf	M	25.4	30	+	-	-	-		-	+	+	+	+	-
CIAT_55	ALB_91	Leaf	M	38.5	40	+	-	-	-		-	+	+	+	+	-
BASE120-5	Amadeus_77	Single	M	7.5	5	+	+	+	+		-	+	+	+	+	-
14F-412	Badillo	Leaf	A	1	2	-	-	-	-		+	-	-	+	-	+
BASE120-10	BAT_477	Single	M	73.34	90	+	-	-	-		-	+	+	+	-	-
BASE120-11	BAT_881	Single	M	47.37	70	-	-	-	-		-	-	+	+	-	+
BASE120-12	Beniquez	Single	M	9.56	20	+	+	+	+		-	-	+	+	-	+
CIAT_20	BFS_10	Leaf	M	11.78	20	+	+	+	+		-	+	+	+	+	-
CIAT_26	BFS_101	Leaf	M	35.76	50	+	-	-	-		-	+	+	+	+	-
CIAT_27	BFS_112	Leaf	M	12.87	20	+	-	-	-		-	+	+	+	+	-
CIAT_28	BFS_129	Leaf	M	7.61	10	+	+	+	+		+	+	+	+	+	-
BASE120-13	BFS_139	Single	M	40.75	70	-	-	-	-		-	+	+	+	+	-
CIAT_79	BFS_14	Leaf	M	40.04	60	-	-	-	-		-	+	+	+	+	-
CIAT_30	BFS_142	Leaf	M	29.11	60	+	-	-	-		-	+	+	+	+	-
BASE120-14	BFS_29	Single	M	28.92	40	-	-	-	-		-	+	+	+	+	-
BASE120-15	BFS_81	Single	M	34.92	60	-	-	-	-		-	+	+	+	+	+
BASE120-16	BFS_87	Single	M	8.46	20	-	-	-	-		-	+	+	+	+	-
BASE120-17	BFS_94	Single	M	24.65	50	-	-	-	-		-	+	+	+	+	-
BASE120-18	BFS_95	Single	M	19.46	30	-	-	-	-		-	+	+	+	+	-
CIAT_25	BFS_97	Leaf	M	34.74	40	+	-	-	-		-	+	+	+	+	+
BASE120-21	BK9_2	Single	M	54.13	70	-	-	-	-		-	-	+	+	-	+
14F-680	Blush	Seed	A	8.46	20	-	-	-	-		-	-	+	+	-	+
CIAT_43	CAL_143	Seed	A	28.21	40	-	-	-	-		-	+	+	+	-	+
BASE120-25	Calima	Single	A	20	30	+	-	-	-		-	+	+	+	-	+
BASE120-27	Carioca	Single	M	58.87	80	-	-	-	-		+	+	+	+	-	+
14F-654	CELRK	Seed	A	5.32	10	-	-	-	-		+	+	+	-	-	+
14F-144	CO46348	Leaf	D	10.38	10	-	+	-	+		-	-	+	+	-	+
14F-678	CO91212-4	Leaf	D	55.08	60	-	+	-	+		-	-	-	+	-	+
BASE120-31	Croissant	Single	D	45.39	60	-	+	-	+		-	-	-	+	-	+
CIAT_37	DICTA_17	Leaf	M	41.42	70	-	-	-	-		-	+	-	+	-	+
BASE120-33	DOR_364	Single	M	18.49	20	-	-	-	-		+	+	+	+	+	-
BASE120-34	DOR_390	Single	M	11.03	20	-	-	-	-		+	+	+	+	+	-
CIAT_78	FEB_226	Leaf	M	40.57	50	-	+	+	+		-	+	+	+	+	+
14F-610	G122	Leaf	A	13.4	20	-	-	-	-		-	+	+	+	-	+
BASE120-40	G21212	Single	M	55.14	70	+	-	-	-		-	-	+	+	-	+
BASE120-41	GN_9-4	Single	D	47.51	60	-	+	-	-		-	-	-	+	-	-
14F-629	H9659-27-10	Leaf	A	16.36	30	-	-	-	-		+	+	+	+	-	+
BASE120-42	I_9365-31	Single	M	74.51	90	-	-	-	-		-	-	+	+	-	-
CIAT_66	ICA_Bunsi	Seed	M	70.39	80	-	-	-	-		-	+	+	+	+	+
BASE120-43	ICA_Pijao	Single	M	38.13	60	-	-	-	-		+	+	+	+	+	+
BASE120-74	ICA_Quimbaya	Single	A	53.32	80	+	-	-	-		-	+	+	+	-	+
14F-513/BASE120-46	IJR	Leaf	A	47.14	60	-	-	-	-		-	+	+	+	-	+
CIAT_49	INB_820	Seed	M	27.19	40	-	-	-	-		-	+	+	+	+	+
CIAT_69	INB_827	Leaf	M	67.44	70	-	-	-	-		-	+	+	+	-	+
CIAT_50	INB_834	Leaf	M	63.59	80	-	-	-	-		-	+	+	+	-	+
BASE120-47	INB_835	Single	M	70.32	70	-	-	-	-		-	+	+	+	-	-
CIAT_52	INB_837	Leaf	M	65.1	90	-	-	-	-		-	+	+	+	-	-
BASE120-48	INB_841	Single	M	19.36	20	-	-	-	-		-	+	+	+	+	-
BASE120-50	Jamapa	Single	M	70.58	70	-	-	-	-		-	-	+	+	+	+
14F-416	Long's_peak	Leaf	D	60.77	90	-	-	-	-		-	-	-	+	-	+
BASE120-52	Matterhorn	Single	D	35.33	40	-	+	-	+		-	-	-	+	-	+
CIAT_62	MD_23-24	Leaf	M	12.17	20	-	-	-	-		+	+	+	+	+	+		mix up? This is the release Bribri which should have bgm-1 and in fact shows the PvNAC1 marker in Table S4c.
CIAT_74	MIB_778	Leaf	M	50.27	80	-	-	-	-		-	+	+	+	+	+
14F-199	Montcalm	Seed	A	7.36	5	-	-	-	-		+	+	+	+	-	+
BASE120-56	Morales	Single	M	5.28	10	+	+	+	+		-	+	+	+	+	-
CIAT_34	NCB_226	Leaf	M	66.39	70	-	-	-	-		-	-	+	+	-	+
BASE120-58	NCB_280	Single	M	39.78	60	+	+	+	+		-	-	+	+	-	-
CIAT_11/BASE120-60	Pérola	Leaf	M	15.73	30	-	-	-	-		+	+	+	+	+	+
14F-573	PK_7-4	Leaf	D	4.76	10	-	+	-	-		-	-	+	+	-	+
14F-689	PR_0633-10	Leaf	A	43.53	80	+	+	+	+		-	+	+	+	-	+
14F-642	PR_0737-1	Seed	A	57.78	80	+	+	+	+		-	+	+	+	-	+
BASE120-63	PR_0806-81	Single	M	14.71	20	+	+	+	+		-	-	+	+	-	+
14F-599	PR_0806-84	Leaf	M	19.3	40	+	+	+	+		-	-	+	+	-	+
	TARS-HT1	Seed	A	16.49	40	-	-	-	-		-	-	-	+	-	+
BASE120-68	PR_1165-3	Single	M	32.05	60	+	+	+	+		-	-	+	+	-	+
	10IS-2421	Leaf	M	89.98	90	-	-	-	-		-	+	+	+	+	+
14F-139	PR1146-123	Seed	A	2.34	2	+	+	+	+		-	+	+	-	-	+
14F-308	PR1146-124	Seed	A	5.23	10	H	H	H	H		-	-	+	H	+	+
14F-320	PT7-2	Seed	D	31.69	70	-	-	-	-		-	-	+	+	-	+
BASE120-75	RCB_593	Single	M	14.09	20	+	+	+	+		-	+	+	+	+	+
BASE120-76	Rosetta	Single	D	31.9	60	-	-	-	-		-	-	+	+	-	+
CIAT_39	SAB_258	Leaf	A	17.73	30	-	-	-	-		-	-	+	+	-	+
CIAT_67	SAB_560	Leaf	A	47.16	70	-	-	AR-	-		-	-	+	+	-	+
CIAT_42	SAB_618	Leaf	A	31.92	70	-	-	-	-		-	+	+	+	-	+
CIAT_41	SAB_659	Leaf	A	16.1	20	-	-	-	-		-	+	+	+	-	+
CIAT_40	SAB_686	Leaf	A	14.2	20	+	-	-	-		-	+	+	+	-	+
CIAT_68	SAB_691	Leaf	A	19.61	30	+	-	-	-		-	+	+	+	-	+
CIAT_38	SAP_1	Leaf	A	14.35	15	+	-	-	-		-	+	+	+	-	+
BASE120-88	SB_DT-1	Single	M	22.62	60	-	-	-	-		+	+	+	+	+	-
CIAT_73	SCR_2	Leaf	M	14.09	30	-	-	-	-		-	+	+	+	+	+
CIAT_72	SCR_9	Leaf	M	4.3	2	+	+	+	+		+	+	+	+	+	-
CIAT_61	SEA_5	Leaf	M	74.41	80	-	-	-	-		-	+	+	+	-	+
BASE120-89	SEF_10	Single	M	8.9	30	+	+	+	+		-	+	+	+	+	-
CIAT_44	SEF_14	Leaf	M	8.22	10	+	+	+	+		-	+	+	+	+	+
BASE120-91	SEF_15	Single	M	12.59	20	+	+	+	+		-	+	+	+	+	+
BASE120-92	SEF_16	Single	M	14.76	30	+	+	+	+		-	+	+	+	+	-
BASE120-93	SEF_17	Single	M	3.85	10	+	+	+	+		-	+	+	+	+	-
CIAT_47	SEF_60	Leaf	M	22.69	60	-	-	-	-		-	+	+	+	+	+
BASE120-94	SEF_71	Single	M	5.75	10	+	+	+	+		-	+	+	+	+	+
CIAT_33	SEN_46	Leaf	M	10.43	10	-	+	+	+		+	+	+	+	+	-
CIAT_71	SEN_56	Leaf	M	55.36	70	-	-	-	-		-	-	+	+	-	-
BASE120-97	SER_113	Single	M	33.38	50	-	-	-	-		-	+	+	+	+	-
BASE120-98	SER_118	Single	M	14.44	20	+	-	-	-		-	+	+	+	+	-
CIAT_32	SER_119	Leaf	M	55.26	60	-	-	-	-		-	+	+	+	+	-
BASE120-99	SER_125	Single	M	4.96	15	+	-	-	-		+	+	+	+	+	-
BASE120-100	SER_16	Single	M	22	30	+	-	-	-		-	+	+	+	+	-
CIAT_13	SER_48	Leaf	M	27.39	50	-	-	-	-		+	+	+	+	-	-
BASE120-101	SER_78	Single	M	8.74	20	+	+	+	+		-	+	+	+	-	-
CIAT_53	SIN_526	Seed	M	6.11	10	+	+	+	+		-	+	+	+	+	+
CIAT_76	SMC_141	Seed	M	82	80	-	-	-	-		-	-	+	+	-	+
CIAT_77	SMC_143	Leaf	M	74.85	90	-	-	-	-		-	-	+	+	-	+
BASE120-106	SXB_405	Single	M	71.97	80	-	-	-	-		-	-	+	+	-	+
BASE120-107	SXB_412	Single	M	85.83	90	-	-	-	-		-	+	+	+	+	+
BASE120-110	TARS_LFR1	Single	M	59.72	90	-	-	-	-		-	+	+	+	+	-
BASE120-111	TARS_MST1	Single	M	7.49	20	-	-	-	-		+	+	+	+	+	-
BASE120-113	TARS_Tep_22	Single	Pa	40.43	70	NN	AR-	-	NN		-	+	+	NN	NN	NN
14F-634	TARS_Tep-23	Leaf	Pa	23.54	60	NN	-	AR-	NN		-	+	+	+	-	NN
14F-097	TARS_Tep-29	Seed	Pa	49.49	60	NN	-	AR-	NN		-	+	+	NN	-	NN
14F-628	TARS_Tep-32	Seed	Pa	37.04	20	NN	-	AR-	NN		-	+	+	+	-	NN
BASE120-114	Tio_Canela_75	Single	M	7.82	20	+	+	+	+		-	+	+	+	+	-
BASE120-115	USRM_20	Single	D	11.12	20	-	+	-	-		-	-	+	+	-	+
CIAT_36	VAX_1	Leaf	M	66.01	90	-	-	-	-		-	+	+	+	+	+
BASE120-117	Verano	Single	M	9.07	10	+	+	+	+		-	+	+	+	+	-
BASE120-118	XRAV_40-4	Single	M	18.67	30	+	+	+	+		-	-	+	+	-	-
BASE120-120	Zorro	Single	M	67.88	80	-	+	-	-		-	-	+	+	-	+

## Sheet: Table S4-C
Table S4-C. BASE_Meso panel rated for BGYMV disease reaction R vs S, and assayed with SCAR, PvNAC1, and CHUP1 - bgm-1 markers.
Yellow = lines where markers and disease reaction do not cosegreate as expected.
DNA extract for single plants were repeated for a bulk of plants when markers and disease reaction did not cosegregate.
Some of the cosegregation could be explained by bulk samples that were heterogenous for the markers.
					bgm-1 region					QTL-linked markers
					SCAR	CHUP1	NAC gene Phvul.003G027100			BGY4.1	BGY7.1				BGY8.1		+	Resistant
Code	Line		BGYMV reaction	DNA Extraction	SR2	S03_2524224	PvNAC1	CB_434		S04_2531038	S07_2900322	S07_2966197	S07_2970381	S1137_407	S08_9202267		-	Susceptible
		Gene pool			Pv03: 2.006.322	Pv03: 2,524,224	Pv03: 2,601,582	Pv03: 2,601,587		Pv04: 2,531,038	Pv07: 2,900,322	Pv07: 2,966,197	Pv07: 2,970,381	Scaffold1137: 407	Pv08: 9,202,267		H	Herterozygous
BASEMESO-001	Aifi_Wuriti_SS	M	R	Single	+	+	+	+		+	-	-	+	-	H		NA	No data
BASEMESO-002	ALB_213	M	S	Single	+	-	-	-		-	+	+	+	+	-		NN	No amplification
BASEMESO-003	ALB_74	M	S	Single	+	-	-	-		-	+	+	+	+	-		AR	Allele rare
BASEMESO-004	ALS_0532-6	M	R	Single	+	+	+	+		-	+	+	+	+	-
BASEMESO-005	Amadeus_77	M	R	Single	+	+	+	+		-	+	+	+	+	-
BASEMESO-006	B12724	M	S	NA	NA	NA	NA	NA		NA	NA	NA	NA	NA	NA
BASEMESO-007	B14302	M	S	Single	-	-	-	-		+	-	+	+	-	+
BASEMESO-008	B14303	M	S	Single	-	-	-	-		-	-	+	+	-	+
BASEMESO-009	B14311	M	S	Single	-	-	-	-		-	-	-	+	-	+
BASEMESO-010	BAT_477	M	S	Single	+	-	-	-		-	+	+	+	-	-
BASEMESO-011	BAT_881	M	S	Single	-	-	-	-		-	-	+	+	-	+
BASEMESO-012	Beniquez	M	R	Single	+	+	+	+		-	-	+	+	-	+
BASEMESO-013	BFS_139	M	S	Single	-	-	-	-		-	+	+	+	+	-
BASEMESO-014	BFS_29	M	S	Single	-	-	-	-		-	+	+	+	+	-
BASEMESO-015	BFS_81	M	S	Single	-	-	-	-		-	+	+	+	+	+
BASEMESO-016	BFS_87	M	S	Single	-	-	-	-		-	+	+	+	+	-
BASEMESO-017	BFS_94	M	S	Single	-	-	-	-		-	+	+	+	+	-
BASEMESO-018	BFS_95	M	S	Single	-	-	-	-		-	+	+	+	+	-
BASEMESO-019	BIOF_2-106	M	R	Single	+	+	+	+		-	+	+	+	+	+
BASEMESO-020	BIOF_4-70	M	R	Single	+	+	+	+		-	+	+	+	+	+
BASEMESO-021	BK9-2	M	S	Single	-	-	-	-		-	-	+	+	-	+
BASEMESO-022	Bribri	M	S	Single/bulk	+	+	+	+		-	+	+	+	+	-	has bgm-1 but moderately resistant to BGYMV	Bribri (RAB 310/XAN 155//DOR 391/Pompadour J),	selected for SW12 QTL
BASEMESO-023	BRT_103-182	M	R	Single	+	+	+	+		-	+	+	+	+	-
BASEMESO-024	BRT_943-20	M	S	Single/bulk	H	H	H	H		-	+	+	+	+	-
BASEMESO-025	Calima	A	S	Single	+	-	-	-		-	+	+	+	-	+
BASEMESO-026	Cardenal	M	R	Single	+	+	+	+		-	+	+	+	+	-
BASEMESO-027	Carioca	M	S	Single	-	-	-	-		+	+	+	+	-	+
BASEMESO-028	Carrizalito	M	R	Single	-	+	+	+		+	+	+	+	+	-
BASEMESO-029	Cedrón	M	S	Single	-	-	-	-		+	+	+	+	+	-
BASEMESO-030	Centa_Pipil	M	R	Single	+	+	+	+		+	+	+	+	+	+
BASEMESO-031	Croissant	D	S	Single	-	+	-	+		-	-	-	+	-	+
BASEMESO-032	DEHORO	M	R	Single	+	+	+	+		-	+	+	+	+	-
BASEMESO-033	DOR_364	M	S	Single	-	-	-	-		+	+	+	+	+	-
BASEMESO-034	DOR_390_(ck)	M	S	Single	-	-	-	-		+	+	+	+	+	-
BASEMESO-035	DPC-40	M	R	NA	NA	NA	NA	NA		NA	NA	NA	NA	NA	NA
BASEMESO-036	FBN_1203-43	M	R	Single	+	+	+	+		-	+	+	+	+	-
BASEMESO-037	FBN_1203-47	M	R	Single	+	+	+	+		-	+	+	+	-	-
BASEMESO-038	FBN_1205-31	M	R	Single	+	+	+	+		-	-	-	+	+	-
BASEMESO-039	FBN_1210-48	M	R	Single	+	+	+	+		+	-	-	+	-	-
BASEMESO-040	G21212	M	S	Single	+	-	-	-		-	-	+	+	-	+
BASEMESO-041	GN9-4	D	S	Single	-	+	-	-		-	-	-	+	-	-
BASEMESO-042	I9365-31	M	S	Single	-	-	-	-		-	-	+	+	-	-
BASEMESO-043	ICA_Pijao	M	S	Single	-	-	-	-		+	+	+	+	+	+
BASEMESO-044	ICB_301-204	M	S	Single	NN	-	-	-		-	+	+	+	-	+
BASEMESO-045	ICTAZAM_ML	M	R	Single/bulk	+	-	-	-		-	+	+	+	+	+	ICTA Ligero/MH 2-2)	has SR21 SCAR but not PvNAC1 and was selected for SW12 QTL
BASEMESO-046	IJR	A	S	NA	NA	NA	NA	NA		-	+	+	+	-	+
BASEMESO-047	INB_835	M	S	Single	-	-	-	-		-	+	+	+	-	-
BASEMESO-048	INB_841	M	S	Single	-	-	-	-		-	+	+	+	+	-
BASEMESO-049	INTA_Precoz	M	S	Single	-	-	-	-		-	+	+	+	+	-
BASEMESO-050	Jamapa	M	S	Single	-	-	-	-		-	-	+	+	+	+
BASEMESO-051	Matambú	M	S	Single/bulk	H	H	H	H		-	+	+	+	+	-
BASEMESO-052	Matterhorn	D	S	Single	-	+	-	+		-	-	-	+	-	+
BASEMESO-053	MEN_2201-64_ML	M	R	Single	+	+	+	+		-	+	+	+	-	+
BASEMESO-054	MER_2212-28	M	R	Single	+	+	+	+		-	+	+	+	+	-
BASEMESO-055	MHN_322-49	M	R	Single	+	+	+	+		-	+	+	+	+	+
BASEMESO-056	Morales	M	R	Single	+	+	+	+		-	+	+	+	+	-
BASEMESO-057	MSU_BNF_Entry_86	M	S	NA	NA	NA	NA	NA		NA	NA	NA	NA	NA	NA
BASEMESO-058	NCB_280	M	S	Single/bulk	+	+	+	+		-	-	+	+	-	-	has bgm-1 in pedigree but has intermediate resistance
BASEMESO-059	Paraisito	M	S	NA	NA	NA	NA	NA		NA	NA	NA	NA	NA	NA
BASEMESO-060	Pérola	M	S	NA	NA	NA	NA	NA		+	+	+	+	+	+
BASEMESO-061	PR_0401-259	M	R	Single	+	+	+	+		-	-	+	+	+	+
BASEMESO-062	PR_0443-151	M	S	Single	-	-	-	-		-	+	+	+	-	+
BASEMESO-063	PR0806-81	M	R	Single	+	+	+	+		-	-	+	+	-	+
BASEMESO-064	PR1147-1	M	R	Single	+	+	+	+		-	+	+	+	-	+
BASEMESO-065	PR1147-3	M	S	Single/bulk	+	+	+	+		-	+	+	+	-	+	( PR0518-10/PR0401-257 ) - PR0401-257 was the source of bgm-1 from DOR 482
BASEMESO-066	PR1147-6	M	R	Single/bulk	H	H	H	H		-	+	+	+	-	+
BASEMESO-067	PR1147-8	M	R	Single	+	+	+	+		-	+	+	+	-	+
BASEMESO-068	PR1165-3	M	S	Single/bulk	+	+	+	+		-	-	+	+	-	+	PR1165-3 ( DPC-40 / Zorro ) - DPC-40 was the bgm-1 source
BASEMESO-069	PR1217-1	M	R	Single	+	+	+	+		-	+	+	+	+	-
BASEMESO-070	PR1217-16	M	R	Single	+	+	+	+		-	-	+	+	-	+
BASEMESO-071	PR1418-15	M	S	Single/bulk	H	+	+	+		-	+	+	+	-	-	PR1418-15 ( PR0443-151 / Verano ) - Verano was the source of bgm-1
BASEMESO-072	PR1483-105	M	R	Single	+	+	+	+		-	-	+	+	-	-
BASEMESO-073	PR9920-171	A	S	NA	NA	NA	NA	NA		NA	NA	NA	NA	NA	NA
BASEMESO-074	ICA_Quimbaya	A	S	Single	+	-	-	-		-	+	+	+	-	+
BASEMESO-075	RCB_593	M	R	Single	+	+	+	+		-	+	+	+	+	+
BASEMESO-076	Rosetta	D	S	Single	-	-	-	-		-	-	+	+	-	+
BASEMESO-077	RRH_336-28	M	R	Single	+	+	+	+		-	+	+	+	+	-
BASEMESO-078	Sayaxché_ML	M	S	NA	NA	NA	NA	NA		NA	NA	NA	NA	NA	NA
BASEMESO-079	SB_747	M	R	Single/bulk	+	-	-	-		-	-	-	+	-	+	has SR2 SCAR but not PvNAC1 - other resistance factors?	Matterhorn/SER 21
BASEMESO-080	SB_754	M	S	Single	-	+	-	-		-	-	-	+	-	+
BASEMESO-081	SB_761	M	S	Single	-	-	-	-		-	-	-	+	-	-
BASEMESO-082	SB_770	M	NA	Single	-	-	-	-		-	-	-	+	-	-
BASEMESO-083	SB_774	M	S	Single	-	-	-	-		+	-	-	+	-	+
BASEMESO-084	SB_781	M	S	Single	-	-	-	-		H	+	+	+	+	H
BASEMESO-085	SB_787	M	S	Single	-	-	-	-		-	-	-	+	-	+
BASEMESO-086	SB_793	M	NA	Single	-	-	-	-		-	+	+	+	+	+
BASEMESO-087	SB_815	M	NA	NA	NA	NA	NA	NA		NA	NA	NA	NA	NA	NA
BASEMESO-088	SB_DT1	M	S	Single	-	-	-	-		+	+	+	+	+	-
BASEMESO-089	SEF_10	M	R	Single	+	+	+	+		-	+	+	+	+	-
BASEMESO-090	SB2-4	M	S	NA	NA	NA	NA	NA		NA	NA	NA	NA	NA	NA
BASEMESO-091	SEF_15	M	S	Single/bulk	H	H	H	H		-	+	+	+	+	+
BASEMESO-092	SEF_16	M	R	Single	+	+	+	+		-	+	+	+	+	-
BASEMESO-093	SEF_17	M	R	Single	+	+	+	+		-	+	+	+	+	-
BASEMESO-094	SEF_71	M	R	Single	+	+	+	+		-	+	+	+	+	+
BASEMESO-095	SEQ_342-39	M	S	Single/bulk	NN	+	+	+		-	-	+	+	-	+	assume this is a sister line for SEQ 342-89?
BASEMESO-096	SEQ_342-89	M	S	Single/bulk	-	+	+	+		-	-	+	+	-	+	SEQ 342-89 (L88-63//L88-63/Carrizalito)	Has PvNAC1 and bgm-1 in pedigree and selected for SW12 QTL
BASEMESO-097	SER_113	M	S	Single	-	-	-	-		-	+	+	+	+	-
BASEMESO-098	SER_118	M	S	Single	+	-	-	-		-	+	+	+	+	-
BASEMESO-099	SER_125	M	S	Single	+	-	-	-		+	+	+	+	+	-
BASEMESO-100	SER_16	M	S	Single	+	-	-	-		-	+	+	+	+	-
BASEMESO-101	SER_78	M	R	Single	+	+	+	+		-	+	+	+	-	-
BASEMESO-102	SJC_730-79	M	R	Single	+	+	+	+		-	+	+	+	+	-
BASEMESO-103	SB2-46	M	S	Single	-	-	-	-		-	-	+	+	-	-
BASEMESO-104	SB2-96	M	S	Single	-	+	-	+		-	-	-	+	-	+
BASEMESO-105	SB2-105	M	S	Single	-	+	-	+		-	-	+	+	-	+
BASEMESO-106	SXB_405	M	S	Single	-	-	-	-		-	-	+	+	-	+
BASEMESO-107	SXB_412	M	S	Single	-	-	-	-		-	+	+	+	+	+
BASEMESO-108	TARS_HT-1	A	S	NA	NA	NA	NA	NA		NA	NA	NA	NA	NA	NA
BASEMESO-109	SB2-170	M	S	NA	NA	NA	NA	NA		NA	NA	NA	NA	NA	NA
BASEMESO-110	TARS-LFR1	M	S	Single	-	-	-	-		-	+	+	+	+	-
BASEMESO-111	TARS-MST1	M	S	Single	-	-	-	-		+	+	+	+	+	-
BASEMESO-112	Tepary_G40001	T	S	NA	NA	NA	NA	NA		NA	NA	NA	NA	NA	NA
BASEMESO-113	Tepary_Tep-22	T	S	Single	NN	AR	-	-		-	+	+	AR	NN	NN
BASEMESO-114	Tio_Canela_75	M	R	Single	+	+	+	+		-	+	+	+	+	-
BASEMESO-115	USRM_20	D	S	Single	-	+	-	-		-	-	+	+	-	+
BASEMESO-116	VAX_6	M	S	Single	-	-	-	-		-	+	+	+	+	-
BASEMESO-117	Verano	M	R	Single	+	+	+	+		-	+	+	+	+	-
BASEMESO-118	XRAV-40-4	M	R	Single	+	+	+	+		-	-	+	+	-	-
BASEMESO-119	Zenith	M	S	Single	+	+	-	+		-	-	+	+	-	+
BASEMESO-120	Zorro	M	S	Single	-	+	-	-		-	-	+	+	-	+

## Sheet: Table S4-D
Table S4-D. Comparison of CHUP1 and PvNAC1 candidate gene markers in the Durango Diversity Panel (DDP)
			bgm-1 region				QTL linked markers
			CHUP1		NAC gene Phvul.003G027100		BGY7.1
ID	Cons.	Line	STARP 3-2524224	S03_2524224	PvNAC1	CB_434	C07.2966197a	S1137_407
			Pv03: 2,524,224	Pv03: 2,524,224	Pv03: 2,601,582	Pv03: 2,601,587	Pv07: 2,966,197	Scaffold1137: 407
DDP001	1	BelMiNeb_RR_2	C	+	-	-	-	-			+	Resistant
DDP002	2	BelMiNeb_RMR_3	G	-	-	-	+	+			-	Susceptible
DDP003	3	BelDakMi_RR_5	C	+	-	-	-	-			H	Herterozygous
DDP004	4	BelMiNeb_RMR_7	G	-	-	-	+	+			NA	No data
DDP005	5	BelMiNeb_RMR_4	C	+	-	-	+	-			NN	No amplification
DDP006	6	BelNeb_RR_1	C	+	-	+	H	-			AR	Allele rare
DDP008	8	AC_Redbond	C	+	-	-	+	-
DDP009	9	AC_Island	C	+	-	-	-	-
DDP010	10	AC_Early_Rose	C	+	-	-	+	-
DDP011	11	AC_Resolute	C	+	-	+	-	-
DDP012	12	AC_Earlired	C	+	-	-	+	-
DDP013	13	Bill_Z	C	+	-	-	+	-
DDP014	14	Ouray	C	+	-	-	-	-
DDP015	15	Grand_Mesa	C	+	-	-	+	-
DDP017	17	Montrose	C	+	-	+	+	-
DDP020	20	Croissant	C	+	-	+	-	-
DDP021	21	Arapaho	C	+	-	-	+	-
DDP022	22	PR_0340_3_3_1	G	-	-	-	-	-
DDP024	24	TARS09_RR023	C	+	-	H	-	-
DDP026	26	F07_449_9_3	NA	-	-	-	-	-
DDP027	27	F07_014_22_2	G	-	-	-	-	-
DDP028	28	I06_2575_17	G	+	-	-	+	+
DDP029	29	Sierra	C	+	-	-	-	-
DDP031	31	Aztec	C	+	-	H	-	-
DDP032	32	Kodiak	C	+	-	-	-	-
DDP033	33	Matterhorn	C	+	-	+	-	-
DDP034	34	Santa_Fe	G	-	-	-	-	-
DDP035	35	ElDorado(P07863)	NA	+	-	+	-	-
DDP036	36	Merlot	C	+	-	-	-	-
DDP037	37	Sedona	C	+	-	-	+	-
DDP038	38	Rosetta	NA	-	-	-	+	-
DDP040	40	P08339	NA	-	-	-	-	-
DDP041	41	Poncho	C	+	-	-	+	+
DDP042	42	Topaz	C	+	-	-	+	-
DDP043	43	Buckskin	C	+	-	-	+	-
DDP044	44	Flint	C	+	-	-	+	-
DDP045	45	Fargo	C	+	-	-	+	-
DDP046	46	Agassiz	C	+	-	-	-	-
DDP047	47	Remington	C	+	-	+	+	-
DDP048	48	LaPaz	C	+	-	+	-	-
DDP049	49	Baja	C	+	-	-	+	-
DDP050	50	Durango	C	+	-	-	-	-
DDP051	51	Sonora	C	+	-	-	-	-
DDP052	52	Pink_Floyd	C	+	-	-	+	-
DDP053	53	Red_Ryder	G	-	-	-	+	-
DDP054	54	Ivory	C	+	-	+	-	-
DDP055	55	Beryl	C	+	-	+	-	-
DDP056	56	Beryl_R	C	+	-	+	-	-
DDP057	57	Marquis	C	+	-	+	-	-
DDP058	58	Sapphire	G	-	-	-	-	-
DDP059	59	Garnet	C	+	-	-	+	-
DDP060	60	Desert_Rose	G	-	-	-	+	-
DDP062	62	Shoshone	G	+	-	+	+	-
DDP063	63	UI_3	C	+	-	-	+	-
DDP064	64	UI_37	C	+	-	-	+	-
DDP065	65	UI_537	C	+	-	-	+	-
DDP066	66	Common_Pinto	C	+	-	+	+	-	Landrace pinto with the SNP but not the indel
DDP067	67	Common_Red_Mexican	C	+	-	-	+	-
DDP068	68	IP08_2	C	+	-	-	+	+
DDP069	69	Kimberly	G	-	-	-	+	+
DDP070	70	Sawtooth	C	+	-	+	+	+
DDP071	71	UI_123	C	+	-	-	+	+
DDP072	72	UI_196	C	+	-	+	+	-
DDP073	73	UI_228	G	-	-	-	+	-
DDP074	74	UI_239	C	+	-	-	+	-
DDP075	75	US_1140	G	-	-	-	+	+
DDP076	76	UI_59	C	+	-	+	-	-	Selection out of great northern landrace
DDP077	77	UI_111	C	+	-	-	+	-
DDP078	78	UI_114	C	+	-	+	+	-
DDP079	79	UI_425	G	-	-	-	+	-
DDP080	80	BelMiNeb_1	NA	-	-	-	-	-
DDP081	81	BelMiNeb_2	NA	+	-	-	-	-
DDP082	82	GN_Star	C	+	-	+	-	-
DDP084	84	Starlight	C	+	-	+	+	+
DDP085	85	Emerson	C	+	-	+	-	-
DDP086	86	ABC_Weihing	C	+	-	-	-	-
DDP087	87	Coyne	C	+	-	-	-	-
DDP088	88	ABCP_8	C	+	-	+	-	-
DDP089	89	Chase	C	+	-	+	+	-
DDP090	90	ABCP_15	C	+	-	+	+	-
DDP091	91	NE1_09_19	C	+	-	+	-	-
DDP092	92	NE1_09_20	C	+	-	+	.	-
DDP093	93	NE1_09_22	C	+	-	H	-	-
DDP094	94	NE2_09_3	G	-	-	-	-	-
DDP095	95	NE2_09_4	C	+	-	+	-	-
DDP096	96	NE2_09_10	C	+	-	-	-	-
DDP097	97	AC_Pintoba	C	+	-	-	-	-
DDP098	98	WinMor	C	+	-	-	-	-
DDP099	99	AC_Scarlet	G	-	-	-	+	-
DDP100	100	ICB_12	G	-	-	-	+	-
DDP101	101	JM_24	C	+	-	-	+	-
DDP102	102	USWA_12	C	+	-	-	+	-
DDP103	103	Quincy	C	+	-	-	+	-
DDP104	104	Burke	C	+	-	-	+	-
DDP105	105	TARS_VCI_4B	C	+	-	+	+	-
DDP106	106	JM_126	NA	+	-	-	+	-
DDP107	107	Nodak	C	H	-	H	+	-
DDP108	108	92US_1006	G	-	-	-	+	+
DDP109	109	Othello	C	+	-	-	+	-
DDP110	110	NW_590	C	+	-	-	+	-
DDP111	111	NW_410	C	+	-	-	+	-
DDP112	112	PT7_2	C	+	-	-	+	-
DDP113	113	USPT_WM_1	G	-	-	-	-	-
DDP114	114	USPT_CBB_1	C	+	-	-	+	-
DDP115	115	USPT_CBB_3	C	+	-	-	H	-
DDP116	116	USPT_ANT_1	C	+	-	-	+	-
DDP117	117	USPT_CBB_5	G	-	-	-	+	+
DDP118	118	Big_Bend	C	+	-	-	+	-
DDP119	119	LeBaron	C	+	-	-	+	-
DDP120	120	NW_63	C	+	-	-	+	-
DDP121	121	USRM_20	C	+	-	-	+	-
DDP122	122	USWA_13	G	-	-	-	+	+
DDP123	123	6R_42	C	+	-	-	+	-
DDP124	124	Victor	C	+	-	-	+	-
DDP125	125	USWA_61	NA	-	-	-	+	+
DDP126	126	Viva	C	+	-	-	+	-
DDP127	127	Roza	C	+	-	-	+	-
DDP128	128	Harold	NA	+	-	-	+	-
DDP129	129	Gloria	G	+	-	-	+	-
DDP130	130	URS_117	C	+	-	-	+	-
DDP131	131	Claret	NA	+	-	-	-	-
DDP132	132	PK915	C	+	-	-	-	-
DDP133	133	SR9_4	C	+	-	-	-	-
DDP134	134	GN9_4	C	+	-	-	-	-
DDP135	135	PT9_17	C	+	-	-	+	-
DDP136	136	Maverick	C	+	-	-	-	-
DDP137	137	Lariat	C	+	-	-	-	-
DDP138	138	Stampede	C	+	-	-	-	-
DDP139	139	ND_307	C	+	-	-	-	-
DDP140	140	Frontier	C	+	-	-	-	-
DDP141	141	ND041062_1	C	+	-	+	-	-
DDP142	142	ND060197	C	+	-	-	+	-
DDP143	143	Hatton	C	+	-	-	-	-
DDP144	144	GTS_900	C	+	-	-	+	-
DDP145	145	CDCWM_2	G	-	-	-	+	-
DDP146	146	CDC_Pinnacle	C	+	-	+	-	-
DDP147	147	CDC_Nordic	C	+	-	-	-	-
DDP148	148	CDC_Crocus	G	-	-	-	+	-
DDP149	149	CDC_Pintium	C	+	-	-	-	-
DDP150	150	CDC_Rosalee	C	+	-	-	+	-
DDP151	151	CDC_Camino	C	+	-	-	+	-
DDP152	152	Gemini	C	+	-	-	+	-
DDP153	153	Orion	C	+	-	+	-	-
DDP154	154	UCD_9634	G	-	-	-	+	-
DDP155	155	UCD_9623	G	-	-	-	+	-
DDP156	156	Yolano	G	-	-	-	+	-
DDP157	157	Max	C	+	-	-	-	-
DDP158	158	Jackpot	C	+	-	-	-	-
DDP159	159	Gala	C	+	-	H	+	-
DDP160	160	Sequoia	C	+	-	-	-	-
DDP161	161	Apache	C	+	-	+	+	-
DDP162	162	Fiesta	C	+	-	-	+	-
DDP163	163	Buster	C	+	-	-	+	-
DDP164	164	Medicine_Hat	G	+	-	-	+	-
DDP165	165	Windbreaker	G	+	-	-	+	-
DDP166	166	Mariah	G	+	-	-	+	-
DDP167	167	Focus	G	+	-	-	+	-
DDP168	168	Vision	C	+	-	-	+	-
DDP169	169	Monterrey	NA	+	-	+	-	-
DDP170	170	Sinaloa	NA	+	-	+	-	-
DDP171	171	Santa_Cruz	NA	+	-	+	-	-
DDP172	172	Galeena	NA	+	-	+	+	-
DDP173	173	Aries	NA	+	-	+	-	-
DDP174	174	3138	NA	+	-	+	-	-
DDP175	175	PT11_13	NA	+	-	-	-	-
DDP176	176	PK9_1	NA	+	-	-	+	-
DDP177	177	Longs_Peak	NA	-	-	-	+	-
DDP178	178	P12_606	NA	+	-	+	-	-
DDP179	179	Powderhorn	NA	+	-	+	-	-
DDP180	180	R11801	NA	+	-	-	-	-
DDP181	181	Gypsy_Rose(R11806)	NA	+	-	-	+	-
DDP182	182	PT9_22	NA	+	-	-	-	-
DDP183	183	PT9_5_6	NA	-	-	-	-	-
DDP184	184	Hungerford	NA	+	-	+	-	-
DDP185	185	AC_Polaris	C	+	-	+	-	-
DDP186	186	PR0401_259	C	+	+	+	+	+	this line has bgm-1 supported by pedigree and is mostly Meso origin
DDP188	188	Ember	C	+	-	-	+	-
DDP189	189	UI_126	C	+	-	+	+	-
DDP192	192	Harris	C	+	-	-	-	-
DDP193	193	Weihing	C	+	-	-	-	-
DDP196	196	NE2_09_8	G	-	-	-	-	-
DDP198	198	AC_OLE	C	+	-	+	-	-
DDP199	199	Pindak	C	+	-	+	+	-
DDP200	200	Holberg	C	+	-	-	+	-
DDP201	201	Coulee	G	-	-	-	+	-
DDP202	202	ORCA	G	-	-	-	+	+
DDP203	203	PK9_7	G	-	-	-	+	-
DDP204	204	SR7_3	NA	+	-	-	+	-
DDP205	205	GN9_1	C	+	-	-	+	-
DDP206	206	RioRojo(NDZ06249)	NA	-	-	-	+	-
DDP209	209	USPT_WM_12	NA	-	-	-	-	-

## Sheet: Table S4e
Table S4e. Miscelaneous genotypes compared for the original SR2 SCAR, CHUP1 and PvNAC1 candidate gene markers for bgm-1.
			bgm-1 region
			SCAR	CHUP1	NAC gene Phvul.003G027100
Source	Name_ID	Genepool	SR2	S03_2524224	PvNAC1	CB_434
			Pv03: 2.006.322	Pv03: 2,524,224	Pv03: 2,601,582	Pv03: 2,601,587
Reference	BAT_93	M	-	+	-	+		+	Resistant
DS RIL parent	DOR_476	M	+	+	+	+		-	Susceptible
Reference	G19833	A	-	-	-	-		H	Herterozygous
DS RIL parent	SEL_1309	M	-	-	-	-		NA	No data
DX RIL parent	XAN_176	M	-	-	-	-		NN	No amplification
bgm-1 source (PI 312092 79i SD)	Garrapato_H1	D	-	+	-	+		AR	Allele rare
bgm-1 source (PI 312092 79i SD)	Garrapato_H1	D	-	+	-	+
bgm-1 source (PI 312092 79i SD)	Garrapato_H1	D	-	+	-	+
bgm-1 source (PI 312092 79i SD)	Garrapato_H2	D	+	+	+	+
DOR 364 parent	Porrillo Sintetico-1	M	-	-	-	-
DOR 364 parent	Porrillo Sintetico-2	M	-	-	-	-
DOR 364 parent	Porrillo Sintetico-3	M	-	-	-	-
DOR 364 parent	G2115	M	-	-	-	-
Early resistance source	Hondura_46	M	+	-	-	-
CBB_Introgression Pa	VAX3	M	-	-	-	-
Andean-Susceptible	Don_Timoteo	A	-	+	-	-
Andean - bgm-2	DOR_303	A	-	-	-	-
Durango-susceptible	Sutter_Pink	M	-	+	-	-
Andean
ADP116 ?	A-800	A	NA	NA	+	NA
ADP432 bgm-1	PR0637-134	A	NA	NA	+	NA
ADP433 bgm-1	PR9745-232	A	NA	NA	+	NA
ADP434 bgm-1	PR0737-1	A	NA	NA	+	NA
Andean: 66 lines tested		A	NA	NA	-	NA
Snap beans
SNAP bgm-1	Scorpio	A	NA	NA	+	NA
SNAP ?	Wondergreen	A	NA	NA	+	NA
SNAP: 373 lines tested		A	NA	NA	-	NA

## Sheet: Table S5
Table S5: Five additional SNP markers and one indel marker (yellow highlight) added to the BGY4.1 aand BGY7.1 QTL intervals in the DX population.																			Pv07
							S04_2356774	S04_2474353	S04_2493894	S04_2531038	ss715646240	ss715646239	ss715646238	ss715646232	ss715646495	S07_2900322	S07_2966197a	ss715646494	S1137_407	ss715646352
							Pv04	Pv04	Pv04	Pv04	Pv04	Pv04	Pv04	Pv04	Pv07	Pv07	Pv07	Pv07	Scaffold1137	Pv07
Cons	RIL	Pop	AprBGY	junBGY	novBGY	QTL	2356775	2474353	2493894	2531038	2545272	2553713	2560247	2656383	2724611	2900322	2966197	2967323	407	3525083
5	DX5	212-5	4.3	5.7	5	BGY4.1 / BGY7.1	A	A	A	A	A	A	A	A	A	A	A	A	A	A
9	DX9	212-9	3.3	4.7	5.3	BGY4.1 / BGY7.1	A	A	A	A	A	A	A	A	A	A	A	A	A	A
10	DX10	212-10	2.7	2.3	2	BGY4.1 / BGY7.1	A	A	A	A	A	A	A	A	A	A	A	A	B	A
20	DX20	212-20	4.7	5	6.3	BGY4.1 / BGY7.1	A	A	A	A	A	A	A	A	A	A	A	A	A	A
31	DX31	212-31	5.3	3.3	7	BGY4.1 / BGY7.1	A	A	A	A	A	A	A	A	A	A	A	A	A	A
34	DX34	212-34	2.3	2.7	3.3	BGY4.1 / BGY7.1	A	A	A	A	A	A	A	H	A	A	A	A	A	A
40	DX40	212-40	4.3	2.3	2.7	BGY4.1 / BGY7.1	A	A	A	A	A	A	A	A	A	A	A	A	H	A
41	DX41	214-1	4.3	3.3	5.7	BGY4.1 / BGY7.1	A	A	A	A	A	A	A	A	B	B	A	H	A	A
43	DX43	214-3	3.7	4	2.3	BGY4.1 / BGY7.1	A	A	A	A	A	A	A	A	B	B	A	A	A	A
48	DX48	214-8	4	3	3.7	BGY4.1 / BGY7.1	A	A	A	A	A	A	A	A	A	A	A	A	A	A
49	DX49	214-9	3.3	3.7	2.3	BGY4.1 / BGY7.1	A	A	A	A	A	A	A	A	A	A	A	A	A	A
51	DX51	214-11	5.9	5	5	BGY4.1 / BGY7.1	A	A	A	A	A	A	A	A	A	A	A	A	A	A
58	DX58	214-18	3	3	3.7	BGY4.1 / BGY7.1	A	A	A	A	A	A	A	A	A	A	A	A	A	A
62	DX62	214-22	4	4.3	3.3	BGY4.1 / BGY7.1	A	A	A	A	A	A	A	A	A	A	A	A	A	A
63	DX63	214-23	3.7	2	3.7	BGY4.1 / BGY7.1	A	A	A	A	A	A	A	A	A	A	A	A	A	A
65	DX65	214-26	3.7	3.3	3.7	BGY4.1 / BGY7.1	A	A	A	A	A	A	A	A	A	A	A	A	A	A
68	DX68	214-29	3.3	5.3	3.7	BGY4.1 / BGY7.1	A	A	A	A	A	A	A	A	A	A	A	A	A	A
73	DX73	214-34	4	4	3.3	BGY4.1 / BGY7.1	A	A	A	A	A	A	A	A	A	A	A	A	A	B
36	DX36	212-36	3.7	4.7	4.3	Recombinat BGY4.1 / BGY7.1	B	B	A	A	A	A	A	A	A	A	A	A	A	A
75	DX75	214-36	4.4	2.7	3.7	BGY4.1 / BGY7.1	A	A	A	A	A	A	A	A	A	A	A	A	A	A
27	DX27	212-27	5	5	6	BGY4.1 / BGY7.1	A	A	A	A	A	A	A	A	H	B	A	H	B	H
3	DX3	212-3	3.3	3.3	4.3	BGY4.1 / BGY7.1	H	H	H	H	A	A	H	A	A	A	A	A	A	H
16	DX16	212-16	1.3	1.7	3.7	BGY4.1 / BGY7.1	A	H	H	H	H	A	H	A	A	A	A	A	A	B
Average			3.895	3.715	4
1	DX1	212-1	3.3	4	5.7	BGY7.1	B	B	B	B	B	B	B	B	A	A	A	A	A	H
6	DX6	212-6	3.3	3.7	4.3	BGY7.1	B	B	B	B	B	B	B	B	A	A	A	A	A	A
8	DX8	212-8	5.3	4.3	4	BGY7.1	B	B	B	B	B	B	B	A	A	A	A	A	A	B
11	DX11	212-11	3.7	4.3	4.7	BGY7.1	B	B	B	B	B	B	B	B	A	A	A	A	A	A
12	DX12	212-12	6	5.7	5.7	BGY7.1	B	B	B	B	B	B	B	B	A	A	A	A	A	A
26	DX26	212-26	3.7	3.3	4	BGY7.1	B	B	B	B	B	B	B	B	A	A	A	A	A	A
30	DX30	212-30	5.3	3	4.7	BGY7.1	B	B	B	B	B	B	B	B	A	A	A	A	A	A
32	DX32	212-32	6.7	3.7	5.7	BGY7.1	B	B	B	B	B	B	B	B	A	A	A	A	A	A
37	DX37	212-37	5.7	4.7	5	BGY7.1	B	B	B	B	B	B	B	B	A	A	A	A	A	A
38	DX38	212-38	4.3	6.3	5.3	BGY7.1	B	B	B	B	B	B	B	B	A	A	A	A	A	A
46	DX46	214-6	5.3	5.3	6.3	BGY7.1	B	B	B	B	B	B	B	B	A	A	A	A	A	A
50	DX50	214-10	5.3	3	3.3	BGY7.1	B	B	B	B	B	B	B	B	A	A	A	A	A	A
55	DX55	214-15	5.3	3	5.3	BGY7.1	B	B	B	B	B	B	B	B	A	A	A	A	A	A
60	DX60	214-20	6.7	4	5	BGY7.1	B	B	B	B	B	B	B	B	A	A	A	A	A	A
77	DX77	214-38	4.7	3	4.7	BGY7.1	B	B	B	B	B	B	B	B	A	A	A	A	A	A
78	DX78	214-39	5	3	3.3	BGY7.1	B	B	B	B	B	B	B	B	A	A	A	A	A	A
53	DX53	214-13	5.7	4.7	4.7	BGY7.1	B	B	B	B	B	B	B	B	H	B	A	H	H	H
69	DX69	214-30	4.3	3.3	4.7	BGY7.1	H	B	H	H	H	H	H	H	H	B	A	H	H	H
72	DX72	214-33	6	7	4	BGY7.1	H	H	H	H	H	H	H	H	A	A	A	A	A	H
Average			4.975	4.01875	4.8125
2	DX2	212-2	4	5.3	7	BGY4.1	A	A	A	A	A	A	A	A	A	A	B	B	B	B
4	DX4	212-4	2.7	4	2.7	BGY4.1	A	A	A	A	A	A	A	A	B	B	B	B	B	B
18	DX18	212-18	6	5.3	7.3	BGY4.1	A	A	A	H	A	A	A	A	B	B	B	B	B	B
24	DX24	212-24	3.3	4.3	4.7	BGY4.1	A	A	A	H	A	A	A	A	B	B	B	B	B	B
29	DX29	212-29	6	4	5	BGY4.1	A	A	A	A	A	A	A	A	B	B	B	B	B	B
33	DX33	212-33	5.7	3.7	4	BGY4.1	A	A	A	A	A	A	A	A	B	B	B	B	B	B
42	DX42	214-2	6	3.7	5	BGY4.1	A	A	A	A	A	A	A	A	B	B	B	B	B	B
44	DX44	214-4	7.7	4	6.7	BGY4.1	A	A	A	A	A	A	A	A	B	B	B	B	B	B
45	DX45	214-5	4.3	3.7	5.7	BGY4.1	A	A	A	A	A	A	A	A	B	B	B	B	B	B
54	DX54	214-14	4.3	4.7	5.3	BGY4.1	A	A	A	A	A	A	A	A	B	B	B	B	B	B
57	DX57	214-17	5.7	5	6	BGY4.1	A	A	A	A	A	A	A	A	B	B	B	B	B	B
61	DX61	214-21	5.7	5.3	5.7	BGY4.1	A	A	A	A	A	A	A	A	B	B	B	B	B	B
67	DX67	214-28	6.3	4	5.3	BGY4.1	A	A	A	A	A	A	A	A	B	B	B	B	B	B
70	DX70	214-31	6.7	2.7	6.3	BGY4.1	A	A	A	A	A	A	A	A	B	B	B	B	B	B
71	DX71	214-32	6	5.7	4	BGY4.1	A	A	A	A	A	A	A	A	B	B	B	B	B	B
76	DX76	214-37	4.7	3.7	5.3	BGY4.1	A	A	A	A	A	A	A	A	B	B	B	B	B	B
79	DX79	214-40	6.7	5	4.7	BGY4.1	B	A	A	A	A	A	A	A	B	B	B	B	B	B
Average			5.4	4.35882	5.33529
64	DX64	214-24	6.7	5.3	7.7	none	H	B	H	H	H	H	H	H	B	B	B	B	B	B
7	DX7	212-7	8	5.3	6.7	none	B	B	B	B	B	B	B	B	H	B	H	H	B	B
13	DX13	212-13	8	5.3	6	none	B	B	B	B	B	B	B	B	B	B	B	B	B	B
14	DX14	212-14	7.3	6.3	6.7	none	B	B	B	B	B	B	B	B	B	B	B	B	B	B
15	DX15	212-15	7.3	6.3	6.7	none	B	B	B	B	B	B	B	B	B	B	B	B	B	B
17	DX17	212-17	7.7	4	5.3	none	B	B	B	B	B	B	B	B	B	B	B	B	B	B
19	DX19	212-19	7.1	5.3	6.3	none	B	B	B	B	B	B	B	B	B	B	B	B	B	B
21	DX21	212-21	7	6	6	none	B	B	B	B	B	B	B	B	B	B	B	B	B	B
22	DX22	212-22	5.3	5.7	7.3	none	B	B	B	B	B	B	B	B	B	B	B	B	B	B
23	DX23	212-23	8	4.7	6.7	none	B	B	B	B	B	B	B	B	B	B	B	B	B	B
25	DX25	212-25	8	6.3	7	none	B	B	B	B	B	B	B	B	B	B	B	B	B	B
28	DX28	212-28	7.3	5.7	6.3	none	B	B	B	B	B	B	B	B	B	B	B	B	B	A
35	DX35	212-35	8	6.3	8.7	none	B	B	B	B	B	B	B	A	B	B	B	B	B	B
39	DX39	212-39	7	5	6	none	B	B	B	B	B	B	B	A	B	B	B	B	B	B
47	DX47	214-7	7.3	4.7	6.3	none	B	B	B	B	B	B	B	B	B	B	B	B	B	B
52	DX52	214-12	6	4.3	5	none	B	B	B	B	B	B	B	B	B	B	B	B	B	B
56	DX56	214-16	7.3	5.3	6.7	none	B	B	B	B	B	B	B	B	B	B	B	B	B	A
59	DX59	214-19	7.7	6.7	5.7	none	B	B	B	B	B	B	B	B	B	B	B	B	B	B
66	DX66	214-27	6.7	6	3.3	none	B	B	B	B	B	B	B	B	B	B	B	B	B	B
74	DX74	214-35	8.3	5.7	6.7	none	B	B	B	B	B	B	B	B	B	B	B	B	B	B
Average			7.33158	5.52105	6.28421

[truncated: 4 more sheets: Table S6, Table S7, Table S8 , Table S9]
